# Supplementary material for: A dataset of skin lesion images collected in Argentina for the evaluation of AI tools in this population
Source: Sci Data. 2023 Oct 18;10:712. doi: 10.1038/s41597-023-02630-0 (PMC10584927; doi:10.1038/s41597-023-02630-0)
Supplement: Supplementary file 1 — Supplementary Table [file 41597_2023_2630_MOESM1_ESM.xlsx]

## Sheet: SupplementaryTable
isic_id	attribution	copyright_license	age_approx	anatom_site_general	benign_malignant	dermoscopic_type	diagnosis	diagnosis_confirm_type	family_hx_mm	image_type	lesion_id	patient_id	personal_hx_mm	pixels_x	pixels_y	sex	skin_type
ISIC_6230191	Hospital Italiano de Buenos Aires	CC-BY	25.0	anterior torso	malignant	contact polarized	melanoma	histopathology		dermoscopic	IL_8124990	IP_8542863	True	640	480	male	II
ISIC_4485929	Hospital Italiano de Buenos Aires	CC-BY	65.0	anterior torso	benign	contact polarized	seborrheic keratosis			dermoscopic	IL_1921228	IP_9326183	True	2448	2448	female	I
ISIC_3079785	Hospital Italiano de Buenos Aires	CC-BY	45.0	lower extremity	benign	contact polarized	nevus	histopathology	False	dermoscopic	IL_3797557	IP_4906546	False	640	480	male	II
ISIC_9677008	Hospital Italiano de Buenos Aires	CC-BY	30.0	posterior torso	malignant	contact polarized	melanoma	histopathology		dermoscopic	IL_3556705	IP_5493434	True	1409	2900	female	II
ISIC_9129115	Hospital Italiano de Buenos Aires	CC-BY	75.0	posterior torso	benign		actinic keratosis	histopathology		clinical	IL_2485486	IP_8947694		498	1026	female	II
ISIC_4695565	Hospital Italiano de Buenos Aires	CC-BY	75.0	posterior torso	benign	contact polarized	actinic keratosis	histopathology		dermoscopic	IL_2485486	IP_8947694		4032	1960	female	II
ISIC_2704825	Hospital Italiano de Buenos Aires	CC-BY	75.0	head/neck	malignant		basal cell carcinoma	histopathology		clinical	IL_4901291	IP_8947694		1071	2202	female	II
ISIC_6800726	Hospital Italiano de Buenos Aires	CC-BY	75.0	head/neck	malignant	contact polarized	basal cell carcinoma	histopathology		dermoscopic	IL_4901291	IP_8947694		1960	4032	female	II
ISIC_8788296	Hospital Italiano de Buenos Aires	CC-BY	85.0	lower extremity	malignant	contact polarized	basal cell carcinoma	histopathology		dermoscopic	IL_7230509	IP_4836760		1960	4032	male	III
ISIC_3130146	Hospital Italiano de Buenos Aires	CC-BY	75.0	posterior torso	benign	contact polarized	nevus	histopathology		dermoscopic	IL_4010754	IP_5143517		4032	1960	male	III
ISIC_5749049	Hospital Italiano de Buenos Aires	CC-BY	65.0	head/neck	benign		actinic keratosis	histopathology		clinical	IL_5173845	IP_4744338		2131	1559	female	III
ISIC_4407081	Hospital Italiano de Buenos Aires	CC-BY	65.0	head/neck	benign	contact polarized	actinic keratosis	histopathology		dermoscopic	IL_5173845	IP_4744338		1960	4032	female	III
ISIC_2107859	Hospital Italiano de Buenos Aires	CC-BY	65.0	head/neck	malignant		melanoma	histopathology	False	clinical	IL_3211111	IP_1218261	True	1274	2620	male	II
ISIC_3443621	Hospital Italiano de Buenos Aires	CC-BY	85.0	head/neck	benign	contact polarized	solar lentigo	histopathology	False	dermoscopic	IL_3949403	IP_1770335	False	640	480	female	I
ISIC_2368449	Hospital Italiano de Buenos Aires	CC-BY	65.0	head/neck	malignant	contact polarized	melanoma	histopathology	False	dermoscopic	IL_3211111	IP_1218261	True	1488	3059	male	II
ISIC_0094098	Hospital Italiano de Buenos Aires	CC-BY	65.0	posterior torso	malignant		melanoma	histopathology	False	clinical	IL_6961144	IP_1218261	True	855	661	male	II
ISIC_1452632	Hospital Italiano de Buenos Aires	CC-BY	65.0	posterior torso	malignant	contact polarized	melanoma	histopathology	False	dermoscopic	IL_6961144	IP_1218261	True	4032	1960	male	II
ISIC_8995601	Hospital Italiano de Buenos Aires	CC-BY	30.0	upper extremity	benign	contact polarized	nevus	histopathology		dermoscopic	IL_7047330	IP_8411585		1308	1490	male	III
ISIC_6736065	Hospital Italiano de Buenos Aires	CC-BY	70.0	posterior torso	malignant		squamous cell carcinoma	histopathology		clinical	IL_4890198	IP_8382257		219	231	female	II
ISIC_9211210	Hospital Italiano de Buenos Aires	CC-BY	70.0	posterior torso	malignant	contact polarized	squamous cell carcinoma	histopathology		dermoscopic	IL_4890198	IP_8382257		1960	4032	female	II
ISIC_8810984	Hospital Italiano de Buenos Aires	CC-BY	50.0	posterior torso	benign	contact polarized	nevus	histopathology		dermoscopic	IL_2628887	IP_9189981		1555	3197	female	III
ISIC_7105580	Hospital Italiano de Buenos Aires	CC-BY	50.0	head/neck	benign	contact polarized	nevus	histopathology		dermoscopic	IL_3522149	IP_9189981		1651	3396	female	III
ISIC_6231941	Hospital Italiano de Buenos Aires	CC-BY	50.0	posterior torso	benign	contact polarized	nevus	histopathology		dermoscopic	IL_5882175	IP_9189981		3068	1491	female	III
ISIC_3098914	Hospital Italiano de Buenos Aires	CC-BY	85.0	upper extremity	malignant		basal cell carcinoma	histopathology		clinical	IL_1120407	IP_1173614	True	1269	1171	female	III
ISIC_5583449	Hospital Italiano de Buenos Aires	CC-BY	35.0	head/neck	benign	contact polarized	nevus	histopathology	True	dermoscopic	IL_2753088	IP_3536249	False	640	480	female	II
ISIC_6263512	Hospital Italiano de Buenos Aires	CC-BY	85.0	upper extremity	malignant	contact polarized	basal cell carcinoma	histopathology		dermoscopic	IL_1120407	IP_1173614	True	1960	4032	female	III
ISIC_9968790	Hospital Italiano de Buenos Aires	CC-BY	80.0	upper extremity	benign		nevus	histopathology		clinical	IL_7370033	IP_7670614		1832	1537	female	III
ISIC_1195906	Hospital Italiano de Buenos Aires	CC-BY	80.0	upper extremity	benign	contact polarized	nevus	histopathology		dermoscopic	IL_7370033	IP_7670614		1960	4032	female	III
ISIC_9098311	Hospital Italiano de Buenos Aires	CC-BY	65.0	head/neck	malignant		melanoma	histopathology	False	clinical	IL_6841868	IP_5804995	True	2358	2178	male	II
ISIC_8786983	Hospital Italiano de Buenos Aires	CC-BY	65.0	head/neck	malignant	contact polarized	melanoma	histopathology	False	dermoscopic	IL_6841868	IP_5804995	True	4032	3024	male	II
ISIC_8793798	Hospital Italiano de Buenos Aires	CC-BY	60.0		malignant		melanoma	histopathology	False	clinical	IL_3601366	IP_0240453	True	239	199	female	II
ISIC_4326975	Hospital Italiano de Buenos Aires	CC-BY	60.0		malignant	contact polarized	melanoma	histopathology	False	dermoscopic	IL_3601366	IP_0240453	True	435	441	female	II
ISIC_9195841	Hospital Italiano de Buenos Aires	CC-BY	70.0	head/neck	malignant		melanoma	histopathology		clinical	IL_2551859	IP_4805821		310	414	male	II
ISIC_7373164	Hospital Italiano de Buenos Aires	CC-BY	70.0	head/neck	malignant	contact polarized	melanoma	histopathology		dermoscopic	IL_2551859	IP_4805821		960	1280	male	II
ISIC_7541596	Hospital Italiano de Buenos Aires	CC-BY	70.0	head/neck	malignant	contact polarized	melanoma	histopathology		dermoscopic	IL_2551859	IP_4805821		960	1280	male	II
ISIC_6727830	Hospital Italiano de Buenos Aires	CC-BY	75.0	lower extremity	benign	contact polarized	seborrheic keratosis	histopathology		dermoscopic	IL_1463789	IP_4968071		4032	3024	female	II
ISIC_1262790	Hospital Italiano de Buenos Aires	CC-BY	70.0	head/neck	malignant	contact polarized	melanoma	histopathology		dermoscopic	IL_2551859	IP_4805821		960	1280	male	II
ISIC_5911355	Hospital Italiano de Buenos Aires	CC-BY	75.0	posterior torso	malignant		basal cell carcinoma	histopathology	False	clinical	IL_3412296	IP_8624681	False	444	373	male	II
ISIC_1497097	Hospital Italiano de Buenos Aires	CC-BY	75.0	posterior torso	malignant	contact polarized	basal cell carcinoma	histopathology	False	dermoscopic	IL_3412296	IP_8624681	False	1936	2580	male	II
ISIC_0542742	Hospital Italiano de Buenos Aires	CC-BY	65.0	head/neck	malignant		basal cell carcinoma	histopathology		clinical	IL_8012686	IP_9116795		867	1157	female	II
ISIC_1425492	Hospital Italiano de Buenos Aires	CC-BY	65.0	head/neck	malignant	contact polarized	basal cell carcinoma	histopathology		dermoscopic	IL_8012686	IP_9116795		4032	3024	female	II
ISIC_5449807	Hospital Italiano de Buenos Aires	CC-BY	75.0	lower extremity	malignant		basal cell carcinoma	histopathology		clinical	IL_6020575	IP_4393692		896	1195	male	II
ISIC_1907579	Hospital Italiano de Buenos Aires	CC-BY	75.0	lower extremity	malignant	contact polarized	basal cell carcinoma	histopathology		dermoscopic	IL_6020575	IP_4393692		3024	4032	male	II
ISIC_0830433	Hospital Italiano de Buenos Aires	CC-BY	85.0		malignant		basal cell carcinoma	histopathology		clinical	IL_9777032	IP_6444963		1848	1567	male	II
ISIC_0413031	Hospital Italiano de Buenos Aires	CC-BY	85.0		malignant	contact polarized	basal cell carcinoma	histopathology		dermoscopic	IL_9777032	IP_6444963		1960	4032	male	II
ISIC_1714551	Hospital Italiano de Buenos Aires	CC-BY	45.0	lower extremity	benign	contact polarized	dermatofibroma		False	dermoscopic	IL_4525954	IP_5520689	False	399	277	female	III
ISIC_5862918	Hospital Italiano de Buenos Aires	CC-BY	80.0	anterior torso	malignant	contact polarized	melanoma	histopathology		dermoscopic	IL_7535821	IP_0906253		4032	3024	male	II
ISIC_3550047	Hospital Italiano de Buenos Aires	CC-BY	45.0	lower extremity	benign	contact polarized	dermatofibroma		False	dermoscopic	IL_6631639	IP_5520689	False	448	277	female	III
ISIC_6168031	Hospital Italiano de Buenos Aires	CC-BY	45.0	head/neck	benign	contact polarized	seborrheic keratosis		False	dermoscopic	IL_2990239	IP_5520689	False	498	279	female	III
ISIC_0942544	Hospital Italiano de Buenos Aires	CC-BY	45.0	anterior torso	benign	contact polarized	seborrheic keratosis		False	dermoscopic	IL_6065258	IP_5520689	False	494	281	female	III
ISIC_3234368	Hospital Italiano de Buenos Aires	CC-BY	85.0	posterior torso	malignant		melanoma	histopathology		clinical	IL_5005356	IP_9093111	True	1680	2241	male	II
ISIC_5704967	Hospital Italiano de Buenos Aires	CC-BY	85.0	posterior torso	malignant	contact polarized	melanoma	histopathology		dermoscopic	IL_5005356	IP_9093111	True	2733	3643	male	II
ISIC_2212637	Hospital Italiano de Buenos Aires	CC-BY	85.0	posterior torso	malignant	contact polarized	melanoma	histopathology		dermoscopic	IL_5005356	IP_9093111	True	3024	4032	male	II
ISIC_8329844	Hospital Italiano de Buenos Aires	CC-BY	70.0	head/neck	malignant		basal cell carcinoma	histopathology		clinical	IL_2090686	IP_5091395		643	671	male	II
ISIC_8880006	Hospital Italiano de Buenos Aires	CC-BY	70.0	head/neck	malignant	contact polarized	basal cell carcinoma	histopathology		dermoscopic	IL_2090686	IP_5091395		3024	4032	male	II
ISIC_4875964	Hospital Italiano de Buenos Aires	CC-BY	70.0	posterior torso	benign		nevus	histopathology		clinical	IL_9453442	IP_5091395		1836	1521	male	II
ISIC_6426979	Hospital Italiano de Buenos Aires	CC-BY	70.0	posterior torso	benign	contact polarized	nevus	histopathology		dermoscopic	IL_9453442	IP_5091395		3024	4032	male	II
ISIC_2887367	Hospital Italiano de Buenos Aires	CC-BY	45.0	lower extremity	benign	contact polarized	dermatofibroma	histopathology	False	dermoscopic	IL_1319562	IP_9096125	False	640	480	female	II
ISIC_6803155	Hospital Italiano de Buenos Aires	CC-BY	70.0	head/neck	benign	contact polarized	actinic keratosis			dermoscopic	IL_8876724	IP_5091395		3024	4032	male	II
ISIC_8540289	Hospital Italiano de Buenos Aires	CC-BY	70.0	head/neck	malignant	contact polarized	basal cell carcinoma	histopathology		dermoscopic	IL_0219895	IP_5091395		3024	4032	male	II
ISIC_3149813	Hospital Italiano de Buenos Aires	CC-BY	55.0	head/neck	malignant		basal cell carcinoma	histopathology		clinical	IL_5244040	IP_6819963		970	857	female	II
ISIC_2317385	Hospital Italiano de Buenos Aires	CC-BY	55.0	head/neck	malignant	contact polarized	basal cell carcinoma	histopathology		dermoscopic	IL_5244040	IP_6819963		3024	4032	female	II
ISIC_6037786	Hospital Italiano de Buenos Aires	CC-BY	55.0	head/neck	benign	contact polarized	actinic keratosis	histopathology		dermoscopic	IL_1728878	IP_6819963		3024	4032	female	II
ISIC_8495716	Hospital Italiano de Buenos Aires	CC-BY	35.0	anterior torso	malignant		basal cell carcinoma	histopathology		clinical	IL_8573962	IP_9002218		865	716	female
ISIC_6119596	Hospital Italiano de Buenos Aires	CC-BY	35.0	anterior torso	malignant	contact polarized	basal cell carcinoma	histopathology		dermoscopic	IL_8573962	IP_9002218		4032	3024	female
ISIC_4310474	Hospital Italiano de Buenos Aires	CC-BY	70.0	head/neck	benign		seborrheic keratosis	histopathology	False	clinical	IL_3063049	IP_6610729	True	1543	1304	female	I
ISIC_6478713	Hospital Italiano de Buenos Aires	CC-BY	70.0	head/neck	benign	contact polarized	seborrheic keratosis	histopathology	False	dermoscopic	IL_3063049	IP_6610729	True	4032	3024	female	I
ISIC_8803373	Hospital Italiano de Buenos Aires	CC-BY	65.0		malignant		basal cell carcinoma	histopathology	False	clinical	IL_4874075	IP_3388406	False	1703	1550	male	II
ISIC_8229257	Hospital Italiano de Buenos Aires	CC-BY	45.0	anterior torso	benign	contact polarized	nevus	histopathology	False	dermoscopic	IL_9356702	IP_9096125	False	640	480	female	II
ISIC_8384844	Hospital Italiano de Buenos Aires	CC-BY	65.0		malignant	contact polarized	basal cell carcinoma	histopathology	False	dermoscopic	IL_4874075	IP_3388406	False	4032	3024	male	II
ISIC_8987984	Hospital Italiano de Buenos Aires	CC-BY	50.0	lower extremity	malignant	contact polarized	melanoma	histopathology		dermoscopic	IL_3798662	IP_0682714		211	172	female	II
ISIC_5059671	Hospital Italiano de Buenos Aires	CC-BY	85.0	lower extremity	malignant		melanoma	histopathology		clinical	IL_4891081	IP_0325006		1231	737	female	II
ISIC_2211948	Hospital Italiano de Buenos Aires	CC-BY	85.0	lower extremity	malignant	contact polarized	melanoma	histopathology		dermoscopic	IL_4891081	IP_0325006		4032	3024	female	II
ISIC_1135829	Hospital Italiano de Buenos Aires	CC-BY	70.0	lower extremity	malignant		melanoma	histopathology		clinical	IL_4512262	IP_4216830		1280	960	female	II
ISIC_5033005	Hospital Italiano de Buenos Aires	CC-BY	70.0	lower extremity	malignant	contact polarized	melanoma	histopathology		dermoscopic	IL_4512262	IP_4216830		960	1280	female	II
ISIC_9486550	Hospital Italiano de Buenos Aires	CC-BY	70.0	lower extremity	malignant	contact polarized	melanoma	histopathology		dermoscopic	IL_4512262	IP_4216830		384	512	female	II
ISIC_6315176	Hospital Italiano de Buenos Aires	CC-BY	70.0	lower extremity	malignant	contact polarized	melanoma	histopathology		dermoscopic	IL_4512262	IP_4216830		384	512	female	II
ISIC_1000675	Hospital Italiano de Buenos Aires	CC-BY	80.0	upper extremity	malignant		melanoma	histopathology		clinical	IL_3632801	IP_6640998		2323	2090	female	II
ISIC_1541229	Hospital Italiano de Buenos Aires	CC-BY	45.0	anterior torso	benign	contact polarized	nevus	histopathology	False	dermoscopic	IL_0274493	IP_2292214	False	640	480	female	II
ISIC_5610304	Hospital Italiano de Buenos Aires	CC-BY	80.0	upper extremity	malignant	contact polarized	melanoma	histopathology		dermoscopic	IL_3632801	IP_6640998		3024	4032	female	II
ISIC_3381026	Hospital Italiano de Buenos Aires	CC-BY	80.0	upper extremity	malignant	contact polarized	melanoma	histopathology		dermoscopic	IL_3632801	IP_6640998		3024	4032	female	II
ISIC_2277714	Hospital Italiano de Buenos Aires	CC-BY	80.0	anterior torso	malignant	contact polarized	melanoma	histopathology		dermoscopic	IL_3229123	IP_6640998		3024	4032	female	II
ISIC_0133773	Hospital Italiano de Buenos Aires	CC-BY	80.0	upper extremity	malignant		basal cell carcinoma	histopathology		clinical	IL_1022413	IP_6640998		1615	1808	female	II
ISIC_5794546	Hospital Italiano de Buenos Aires	CC-BY	80.0	upper extremity	malignant	contact polarized	basal cell carcinoma	histopathology		dermoscopic	IL_1022413	IP_6640998		3024	4032	female	II
ISIC_4082554	Hospital Italiano de Buenos Aires	CC-BY	80.0	anterior torso	malignant		melanoma	histopathology		clinical	IL_9975476	IP_5892304		906	1014	male	II
ISIC_1816965	Hospital Italiano de Buenos Aires	CC-BY	80.0	anterior torso	malignant	contact polarized	melanoma	histopathology		dermoscopic	IL_9975476	IP_5892304		4032	3024	male	II
ISIC_4407852	Hospital Italiano de Buenos Aires	CC-BY	80.0	anterior torso	malignant	contact polarized	melanoma	histopathology		dermoscopic	IL_9975476	IP_5892304		4032	3024	male	II
ISIC_5086718	Hospital Italiano de Buenos Aires	CC-BY	85.0	head/neck	malignant		basal cell carcinoma	histopathology		clinical	IL_9686443	IP_5924149		1017	819	female	II
ISIC_5521474	Hospital Italiano de Buenos Aires	CC-BY	85.0	head/neck	malignant	contact polarized	basal cell carcinoma	histopathology		dermoscopic	IL_9686443	IP_5924149		1304	977	female	II
ISIC_7931985	Hospital Italiano de Buenos Aires	CC-BY	85.0	lower extremity	malignant	contact polarized	melanoma	histopathology	False	dermoscopic	IL_8807627	IP_4704077	True	640	480	female	II
ISIC_6253779	Hospital Italiano de Buenos Aires	CC-BY	70.0	upper extremity	malignant	contact polarized	basal cell carcinoma	histopathology		dermoscopic	IL_9547816	IP_7708591		4032	3024	male	II
ISIC_2035987	Hospital Italiano de Buenos Aires	CC-BY	55.0	posterior torso	malignant		squamous cell carcinoma	histopathology	True	clinical	IL_4336943	IP_3739383	True	659	442	female	II
ISIC_7439706	Hospital Italiano de Buenos Aires	CC-BY	55.0	posterior torso	malignant	contact polarized	squamous cell carcinoma	histopathology	True	dermoscopic	IL_4336943	IP_3739383	True	3024	4032	female	II
ISIC_6925301	Hospital Italiano de Buenos Aires	CC-BY	30.0	lateral torso	benign		nevus	histopathology	False	clinical	IL_3312003	IP_9935521	False	1705	1540	male	II
ISIC_0115851	Hospital Italiano de Buenos Aires	CC-BY	30.0	lateral torso	benign	contact polarized	nevus	histopathology	False	dermoscopic	IL_3312003	IP_9935521	False	3024	4032	male	II
ISIC_5007626	Hospital Italiano de Buenos Aires	CC-BY	35.0	upper extremity	benign		nevus	histopathology	True	clinical	IL_5313721	IP_6728907		701	526	male	II
ISIC_8150058	Hospital Italiano de Buenos Aires	CC-BY	35.0	upper extremity	benign	contact polarized	nevus	histopathology	True	dermoscopic	IL_5313721	IP_6728907		3024	4032	male	II
ISIC_1816574	Hospital Italiano de Buenos Aires	CC-BY	35.0	upper extremity	benign		nevus	histopathology	True	clinical	IL_8606570	IP_6728907		743	991	male	II
ISIC_3597597	Hospital Italiano de Buenos Aires	CC-BY	35.0	upper extremity	benign	contact polarized	nevus	histopathology	True	dermoscopic	IL_8606570	IP_6728907		3024	4032	male	II
ISIC_8095537	Hospital Italiano de Buenos Aires	CC-BY	75.0	upper extremity	malignant		squamous cell carcinoma	histopathology		clinical	IL_1248740	IP_1418688		1472	1113	female	II
ISIC_9874172	Hospital Italiano de Buenos Aires	CC-BY	55.0	lower extremity	benign	contact polarized	nevus	histopathology	False	dermoscopic	IL_5978849	IP_7358226	False	640	480	female	II
ISIC_3749849	Hospital Italiano de Buenos Aires	CC-BY	75.0	upper extremity	malignant	contact polarized	squamous cell carcinoma	histopathology		dermoscopic	IL_1248740	IP_1418688		4032	3024	female	II
ISIC_5940534	Hospital Italiano de Buenos Aires	CC-BY	75.0	lower extremity	malignant		squamous cell carcinoma	histopathology		clinical	IL_0983679	IP_1418688		1090	941	female	II
ISIC_1241693	Hospital Italiano de Buenos Aires	CC-BY	75.0	lower extremity	malignant	contact polarized	squamous cell carcinoma	histopathology		dermoscopic	IL_0983679	IP_1418688		3024	4032	female	II
ISIC_1464726	Hospital Italiano de Buenos Aires	CC-BY	70.0	lower extremity	benign		seborrheic keratosis		True	clinical	IL_9624120	IP_8785134	False	1951	1586	male	II
ISIC_9704179	Hospital Italiano de Buenos Aires	CC-BY	70.0	lower extremity	benign	contact polarized	seborrheic keratosis		True	dermoscopic	IL_9624120	IP_8785134	False	3024	4032	male	II
ISIC_0330896	Hospital Italiano de Buenos Aires	CC-BY	85.0	head/neck	malignant		basal cell carcinoma	histopathology		clinical	IL_7198013	IP_2844264		463	498	female	II
ISIC_7231071	Hospital Italiano de Buenos Aires	CC-BY	75.0	upper extremity	malignant		melanoma	histopathology		clinical	IL_7782929	IP_0093557	True	1136	915	female	II
ISIC_5481480	Hospital Italiano de Buenos Aires	CC-BY	75.0	upper extremity	malignant	contact polarized	melanoma	histopathology		dermoscopic	IL_7782929	IP_0093557	True	3264	2448	female	II
ISIC_5848879	Hospital Italiano de Buenos Aires	CC-BY	75.0	anterior torso	malignant		squamous cell carcinoma	histopathology		clinical	IL_2584095	IP_0093557	True	992	745	female	II
ISIC_5746105	Hospital Italiano de Buenos Aires	CC-BY	75.0	anterior torso	malignant	contact polarized	squamous cell carcinoma	histopathology		dermoscopic	IL_2584095	IP_0093557	True	3024	4032	female	II
ISIC_1642069	Hospital Italiano de Buenos Aires	CC-BY	65.0	upper extremity	malignant	contact polarized	melanoma	histopathology	False	dermoscopic	IL_5703090	IP_8631699	True	4032	3024	female	II
ISIC_7910779	Hospital Italiano de Buenos Aires	CC-BY	70.0	posterior torso	benign	contact polarized	nevus	histopathology	False	dermoscopic	IL_5400065	IP_5049519	False	640	480	female	II
ISIC_6689070	Hospital Italiano de Buenos Aires	CC-BY	65.0	head/neck	malignant		basal cell carcinoma	histopathology		clinical	IL_0316981	IP_3342129		183	168	female	II
ISIC_3073256	Hospital Italiano de Buenos Aires	CC-BY	65.0	head/neck	malignant	contact polarized	basal cell carcinoma	histopathology		dermoscopic	IL_0316981	IP_3342129		3024	4032	female	II
ISIC_7901514	Hospital Italiano de Buenos Aires	CC-BY	65.0	lower extremity	benign		dermatofibroma			clinical	IL_5825485	IP_3342129		1777	1627	female	II
ISIC_4192421	Hospital Italiano de Buenos Aires	CC-BY	65.0	lower extremity	benign	contact polarized	dermatofibroma			dermoscopic	IL_5825485	IP_3342129		3024	4032	female	II
ISIC_6118568	Hospital Italiano de Buenos Aires	CC-BY	65.0	lower extremity	benign	contact polarized	seborrheic keratosis			dermoscopic	IL_4579628	IP_3342129		3024	4032	female	II
ISIC_2522620	Hospital Italiano de Buenos Aires	CC-BY	65.0	lower extremity	benign		seborrheic keratosis			clinical	IL_8218104	IP_3342129		745	711	female	II
ISIC_1583042	Hospital Italiano de Buenos Aires	CC-BY	65.0	lower extremity	benign	contact polarized	seborrheic keratosis			dermoscopic	IL_8218104	IP_3342129		3024	4032	female	II
ISIC_0133379	Hospital Italiano de Buenos Aires	CC-BY	65.0	head/neck	malignant		basal cell carcinoma	histopathology		clinical	IL_3383993	IP_3342129		684	869	female	II
ISIC_9078177	Hospital Italiano de Buenos Aires	CC-BY	65.0	head/neck	malignant	contact polarized	basal cell carcinoma	histopathology		dermoscopic	IL_3383993	IP_3342129		4032	3024	female	II
ISIC_1831970	Hospital Italiano de Buenos Aires	CC-BY	50.0	anterior torso	malignant		basal cell carcinoma	histopathology	False	clinical	IL_1878538	IP_4253242	False	610	486	female	II
ISIC_0792800	Hospital Italiano de Buenos Aires	CC-BY	55.0	posterior torso	benign	contact polarized	nevus	histopathology	False	dermoscopic	IL_2767330	IP_6661147	False	640	480	male	II
ISIC_7481097	Hospital Italiano de Buenos Aires	CC-BY	50.0	anterior torso	malignant	contact polarized	basal cell carcinoma	histopathology	False	dermoscopic	IL_1878538	IP_4253242	False	3024	4032	female	II
ISIC_6289062	Hospital Italiano de Buenos Aires	CC-BY	55.0	head/neck	benign		solar lentigo		False	clinical	IL_4757470	IP_9786236	True	1148	1590	female	II
ISIC_5948139	Hospital Italiano de Buenos Aires	CC-BY	55.0	head/neck	benign	contact polarized	solar lentigo		False	dermoscopic	IL_4757470	IP_9786236	True	3024	4032	female	II
ISIC_2729912	Hospital Italiano de Buenos Aires	CC-BY	80.0	head/neck	malignant		squamous cell carcinoma	histopathology	False	clinical	IL_7949381	IP_7872950	False	456	387	male	I
ISIC_7560813	Hospital Italiano de Buenos Aires	CC-BY	80.0	head/neck	malignant	contact polarized	squamous cell carcinoma	histopathology	False	dermoscopic	IL_7949381	IP_7872950	False	4032	3024	male	I
ISIC_6069561	Hospital Italiano de Buenos Aires	CC-BY	80.0	head/neck	malignant	contact polarized	basal cell carcinoma	histopathology	False	dermoscopic	IL_4104011	IP_7872950	False	378	268	male	I
ISIC_5733934	Hospital Italiano de Buenos Aires	CC-BY	75.0	head/neck	benign		actinic keratosis		False	clinical	IL_6263448	IP_1549548	False	1438	1473	male	III
ISIC_4263601	Hospital Italiano de Buenos Aires	CC-BY	75.0	head/neck	benign	contact polarized	actinic keratosis		False	dermoscopic	IL_6263448	IP_1549548	False	3024	4032	male	III
ISIC_0426193	Hospital Italiano de Buenos Aires	CC-BY	45.0	upper extremity	benign	contact polarized	nevus	histopathology	False	dermoscopic	IL_0978837	IP_9694153	False	3024	4032	female	II
ISIC_5959220	Hospital Italiano de Buenos Aires	CC-BY	55.0	head/neck	benign		seborrheic keratosis	histopathology		clinical	IL_4559146	IP_7960361		1400	1482	female	III
ISIC_2070728	Hospital Italiano de Buenos Aires	CC-BY	50.0	anterior torso	malignant	contact polarized	melanoma	histopathology		dermoscopic	IL_8939141	IP_9516151		960	1280	male	II
ISIC_3750476	Hospital Italiano de Buenos Aires	CC-BY	55.0	head/neck	benign	contact polarized	seborrheic keratosis	histopathology		dermoscopic	IL_4559146	IP_7960361		3024	4032	female	III
ISIC_9795586	Hospital Italiano de Buenos Aires	CC-BY	80.0	head/neck	benign		seborrheic keratosis	histopathology	False	clinical	IL_7629840	IP_0991357	True	1085	1396	male	II
ISIC_1760258	Hospital Italiano de Buenos Aires	CC-BY	80.0	head/neck	benign	contact polarized	seborrheic keratosis	histopathology	False	dermoscopic	IL_7629840	IP_0991357	True	3024	4032	male	II
ISIC_8544566	Hospital Italiano de Buenos Aires	CC-BY	70.0	anterior torso	malignant		basal cell carcinoma	histopathology		clinical	IL_8688599	IP_2175925		887	858	male	II
ISIC_4679927	Hospital Italiano de Buenos Aires	CC-BY	70.0	anterior torso	malignant	contact polarized	basal cell carcinoma	histopathology		dermoscopic	IL_8688599	IP_2175925		3024	4032	male	II
ISIC_8053508	Hospital Italiano de Buenos Aires	CC-BY	85.0	anterior torso	malignant		squamous cell carcinoma	histopathology		clinical	IL_4771776	IP_7800510		914	661	female	II
ISIC_9476229	Hospital Italiano de Buenos Aires	CC-BY	85.0	anterior torso	malignant	contact polarized	squamous cell carcinoma	histopathology		dermoscopic	IL_4771776	IP_7800510		3024	4032	female	II
ISIC_3342666	Hospital Italiano de Buenos Aires	CC-BY	65.0	anterior torso	malignant		squamous cell carcinoma	histopathology		clinical	IL_8168888	IP_6579706		1454	1179	male	II
ISIC_9200533	Hospital Italiano de Buenos Aires	CC-BY	65.0	anterior torso	malignant	contact polarized	squamous cell carcinoma	histopathology		dermoscopic	IL_8168888	IP_6579706		4032	3024	male	II
ISIC_5408518	Hospital Italiano de Buenos Aires	CC-BY	65.0	head/neck	malignant		basal cell carcinoma	histopathology		clinical	IL_5969628	IP_6579706		1025	777	male	II
ISIC_3139747	Hospital Italiano de Buenos Aires	CC-BY	40.0	anterior torso	benign	contact polarized	nevus	histopathology	False	dermoscopic	IL_5788979	IP_4336720	True	640	480	female	II
ISIC_5164664	Hospital Italiano de Buenos Aires	CC-BY	65.0	head/neck	malignant	contact polarized	basal cell carcinoma	histopathology		dermoscopic	IL_5969628	IP_6579706		3024	4032	male	II
ISIC_2436138	Hospital Italiano de Buenos Aires	CC-BY	65.0	posterior torso	benign		seborrheic keratosis	histopathology		clinical	IL_7614927	IP_6579706		2006	1906	male	II
ISIC_6284148	Hospital Italiano de Buenos Aires	CC-BY	65.0	posterior torso	benign	contact polarized	seborrheic keratosis	histopathology		dermoscopic	IL_7614927	IP_6579706		4032	3024	male	II
ISIC_1341581	Hospital Italiano de Buenos Aires	CC-BY	80.0	posterior torso	malignant		basal cell carcinoma	histopathology		clinical	IL_0526105	IP_5048300		2242	2291	male	II
ISIC_4462757	Hospital Italiano de Buenos Aires	CC-BY	80.0	posterior torso	malignant	contact polarized	basal cell carcinoma	histopathology		dermoscopic	IL_0526105	IP_5048300		3024	4032	male	II
ISIC_9074861	Hospital Italiano de Buenos Aires	CC-BY	50.0	head/neck	malignant	contact polarized	basal cell carcinoma	histopathology	False	dermoscopic	IL_3176026	IP_4079884	False	3024	4032	female	II
ISIC_6713497	Hospital Italiano de Buenos Aires	CC-BY	50.0	posterior torso	malignant	contact polarized	basal cell carcinoma	histopathology	False	dermoscopic	IL_9603815	IP_0936356	False	1920	1080	female	II
ISIC_3311204	Hospital Italiano de Buenos Aires	CC-BY	60.0	lower extremity	malignant		melanoma	histopathology		clinical	IL_6936924	IP_7362744		1685	1329	male	II
ISIC_7465137	Hospital Italiano de Buenos Aires	CC-BY	60.0	lower extremity	malignant	contact polarized	melanoma	histopathology		dermoscopic	IL_6936924	IP_7362744		4032	3024	male	II
ISIC_3069438	Hospital Italiano de Buenos Aires	CC-BY	75.0	lower extremity	malignant		basal cell carcinoma	histopathology		clinical	IL_2025836	IP_5398777		1841	1092	male	II
ISIC_1827925	Hospital Italiano de Buenos Aires	CC-BY	50.0	head/neck	benign	contact polarized	seborrheic keratosis	histopathology		dermoscopic	IL_6500902	IP_9655283		1920	1080	female	IV
ISIC_7597095	Hospital Italiano de Buenos Aires	CC-BY	75.0	lower extremity	malignant	contact polarized	basal cell carcinoma	histopathology		dermoscopic	IL_2025836	IP_5398777		4032	3024	male	II
ISIC_2228720	Hospital Italiano de Buenos Aires	CC-BY	75.0	lower extremity	malignant	contact polarized	basal cell carcinoma	histopathology		dermoscopic	IL_2025836	IP_5398777		4032	3024	male	II
ISIC_7739038	Hospital Italiano de Buenos Aires	CC-BY	75.0	lower extremity	malignant	contact polarized	basal cell carcinoma	histopathology		dermoscopic	IL_2025836	IP_5398777		4032	3024	male	II
ISIC_4489445	Hospital Italiano de Buenos Aires	CC-BY	70.0	head/neck	malignant		squamous cell carcinoma	histopathology		clinical	IL_7399308	IP_7923120		1537	1417	male	II
ISIC_3932849	Hospital Italiano de Buenos Aires	CC-BY	70.0	head/neck	malignant	contact polarized	squamous cell carcinoma	histopathology		dermoscopic	IL_7399308	IP_7923120		3024	4032	male	II
ISIC_6652468	Hospital Italiano de Buenos Aires	CC-BY	70.0	anterior torso	malignant		basal cell carcinoma	histopathology		clinical	IL_1427673	IP_7923120		1054	978	male	II
ISIC_8035370	Hospital Italiano de Buenos Aires	CC-BY	70.0	anterior torso	malignant	contact polarized	basal cell carcinoma	histopathology		dermoscopic	IL_1427673	IP_7923120		3024	4032	male	II
ISIC_0647125	Hospital Italiano de Buenos Aires	CC-BY	70.0	head/neck	malignant		basal cell carcinoma	histopathology		clinical	IL_9840135	IP_7923120		1169	956	male	II
ISIC_7934367	Hospital Italiano de Buenos Aires	CC-BY	70.0	head/neck	malignant	contact polarized	basal cell carcinoma	histopathology		dermoscopic	IL_9840135	IP_7923120		3024	4032	male	II
ISIC_1687088	Hospital Italiano de Buenos Aires	CC-BY	70.0	head/neck	benign		actinic keratosis			clinical	IL_2635206	IP_7923120		1978	1625	male	II
ISIC_0261344	Hospital Italiano de Buenos Aires	CC-BY	65.0	head/neck	benign	contact polarized	seborrheic keratosis	histopathology		dermoscopic	IL_5086605	IP_2564151		1920	1080	male
ISIC_6950870	Hospital Italiano de Buenos Aires	CC-BY	70.0	head/neck	benign	contact polarized	actinic keratosis			dermoscopic	IL_2635206	IP_7923120		4032	3024	male	II
ISIC_4661821	Hospital Italiano de Buenos Aires	CC-BY	70.0	anterior torso	malignant		melanoma	histopathology		clinical	IL_9000367	IP_4626612		1008	786	male	II
ISIC_4719387	Hospital Italiano de Buenos Aires	CC-BY	70.0	anterior torso	malignant	contact polarized	melanoma	histopathology		dermoscopic	IL_9000367	IP_4626612		3024	4032	male	II
ISIC_5784016	Hospital Italiano de Buenos Aires	CC-BY	70.0	upper extremity	malignant		squamous cell carcinoma	histopathology		clinical	IL_2144167	IP_8369422		1399	1473	female	II
ISIC_9706840	Hospital Italiano de Buenos Aires	CC-BY	70.0	upper extremity	malignant	contact polarized	squamous cell carcinoma	histopathology		dermoscopic	IL_2144167	IP_8369422		3024	4032	female	II
ISIC_6824249	Hospital Italiano de Buenos Aires	CC-BY	70.0	upper extremity	malignant	contact polarized	squamous cell carcinoma	histopathology		dermoscopic	IL_2144167	IP_8369422		3024	4032	female	II
ISIC_9683541	Hospital Italiano de Buenos Aires	CC-BY	75.0	head/neck	malignant		squamous cell carcinoma	histopathology		clinical	IL_2429626	IP_1729411		424	602	male	II
ISIC_0579124	Hospital Italiano de Buenos Aires	CC-BY	75.0	head/neck	malignant	contact polarized	squamous cell carcinoma	histopathology		dermoscopic	IL_2429626	IP_1729411		960	1280	male	II
ISIC_5815174	Hospital Italiano de Buenos Aires	CC-BY	85.0	head/neck	malignant		basal cell carcinoma	histopathology		clinical	IL_1038560	IP_5543648		694	954	female	II
ISIC_5036479	Hospital Italiano de Buenos Aires	CC-BY	85.0	head/neck	malignant	contact polarized	basal cell carcinoma	histopathology		dermoscopic	IL_1038560	IP_5543648		2244	2449	female	II
ISIC_7838914	Hospital Italiano de Buenos Aires	CC-BY		head/neck	malignant	contact polarized	basal cell carcinoma	histopathology		dermoscopic	IL_7619293	IP_2179904		1920	1080	male
ISIC_8841175	Hospital Italiano de Buenos Aires	CC-BY	85.0	upper extremity	malignant		basal cell carcinoma	histopathology		clinical	IL_5682932	IP_5543648		1574	1957	female	II
ISIC_5007109	Hospital Italiano de Buenos Aires	CC-BY	85.0	upper extremity	malignant	contact polarized	basal cell carcinoma	histopathology		dermoscopic	IL_5682932	IP_5543648		3024	4032	female	II
ISIC_8904408	Hospital Italiano de Buenos Aires	CC-BY	55.0	anterior torso	benign		nevus	histopathology		clinical	IL_4885444	IP_9947705	False	2298	1372	female
ISIC_3894866	Hospital Italiano de Buenos Aires	CC-BY	55.0	anterior torso	benign	contact polarized	nevus	histopathology		dermoscopic	IL_4885444	IP_9947705	False	3024	4032	female
ISIC_4117958	Hospital Italiano de Buenos Aires	CC-BY	80.0	head/neck	malignant		basal cell carcinoma	histopathology		clinical	IL_9092931	IP_7513395		1002	948	female
ISIC_4750998	Hospital Italiano de Buenos Aires	CC-BY	80.0	head/neck	malignant	contact polarized	basal cell carcinoma	histopathology		dermoscopic	IL_9092931	IP_7513395		3024	4032	female
ISIC_1859657	Hospital Italiano de Buenos Aires	CC-BY	55.0	head/neck	malignant	contact polarized	basal cell carcinoma	histopathology	False	dermoscopic	IL_7568646	IP_5719687	True	1920	1080	female	I
ISIC_9804428	Hospital Italiano de Buenos Aires	CC-BY	55.0	head/neck	malignant	contact polarized	basal cell carcinoma	histopathology	False	dermoscopic	IL_2378537	IP_5719687	True	1920	1080	female	I
ISIC_0898734	Hospital Italiano de Buenos Aires	CC-BY	55.0	posterior torso	malignant	contact polarized	basal cell carcinoma	histopathology	False	dermoscopic	IL_1570524	IP_5719687	True	1920	1080	female	I
ISIC_5529430	Hospital Italiano de Buenos Aires	CC-BY	55.0	upper extremity	malignant	contact polarized	basal cell carcinoma	histopathology	False	dermoscopic	IL_6414572	IP_5719687	True	1920	1080	female	I
ISIC_7410617	Hospital Italiano de Buenos Aires	CC-BY	35.0		malignant	contact polarized	basal cell carcinoma	histopathology	False	dermoscopic	IL_6199400	IP_8208875	False	1920	1080	female
ISIC_5081865	Hospital Italiano de Buenos Aires	CC-BY	50.0	lateral torso	malignant		melanoma	histopathology	False	clinical	IL_0174675	IP_3418123	True	932	848	male	II
ISIC_0625744	Hospital Italiano de Buenos Aires	CC-BY	50.0	lateral torso	malignant	contact polarized	melanoma	histopathology	False	dermoscopic	IL_0174675	IP_3418123	True	512	384	male	II
ISIC_3299133	Hospital Italiano de Buenos Aires	CC-BY	70.0	lateral torso	malignant		melanoma	histopathology		clinical	IL_0834101	IP_5138682		204	235	male	II
ISIC_3518630	Hospital Italiano de Buenos Aires	CC-BY	70.0	lateral torso	malignant	contact polarized	melanoma	histopathology		dermoscopic	IL_0834101	IP_5138682		470	512	male	II
ISIC_0721601	Hospital Italiano de Buenos Aires	CC-BY	70.0	head/neck	benign		actinic keratosis			clinical	IL_9163996	IP_1612316		1232	1199	female	II
ISIC_8459589	Hospital Italiano de Buenos Aires	CC-BY	70.0	head/neck	benign	contact polarized	actinic keratosis			dermoscopic	IL_9163996	IP_1612316		3024	4032	female	II
ISIC_9997367	Hospital Italiano de Buenos Aires	CC-BY	70.0	head/neck	benign		actinic keratosis			clinical	IL_1956821	IP_2692251		1311	1342	female	II
ISIC_8236269	Hospital Italiano de Buenos Aires	CC-BY	70.0	head/neck	benign	contact polarized	actinic keratosis			dermoscopic	IL_1956821	IP_2692251		3024	4032	female	II
ISIC_0206756	Hospital Italiano de Buenos Aires	CC-BY	35.0	lower extremity	malignant	contact polarized	melanoma	histopathology	False	dermoscopic	IL_3250161	IP_9393377	True	384	512	female	II
ISIC_4711209	Hospital Italiano de Buenos Aires	CC-BY	45.0		benign	contact polarized	nevus	histopathology	False	dermoscopic	IL_1264174	IP_8033847	False	1920	1080	female
ISIC_2685699	Hospital Italiano de Buenos Aires	CC-BY	50.0	anterior torso	benign		nevus	histopathology	False	clinical	IL_5638546	IP_1942334	False	616	613	female	II
ISIC_1962816	Hospital Italiano de Buenos Aires	CC-BY	50.0	anterior torso	benign	contact polarized	nevus	histopathology	False	dermoscopic	IL_5638546	IP_1942334	False	1280	960	female	II
ISIC_8097277	Hospital Italiano de Buenos Aires	CC-BY	70.0	head/neck	malignant		basal cell carcinoma	histopathology	False	clinical	IL_0455383	IP_5801898	False	1168	1015	female	II
ISIC_1091339	Hospital Italiano de Buenos Aires	CC-BY	70.0	head/neck	malignant	contact polarized	basal cell carcinoma	histopathology	False	dermoscopic	IL_0455383	IP_5801898	False	1280	1036	female	II
ISIC_9922955	Hospital Italiano de Buenos Aires	CC-BY	70.0	anterior torso	malignant		basal cell carcinoma	histopathology	False	clinical	IL_1694184	IP_5801898	False	843	769	female	II
ISIC_2706694	Hospital Italiano de Buenos Aires	CC-BY	70.0	anterior torso	malignant	contact polarized	basal cell carcinoma	histopathology	False	dermoscopic	IL_1694184	IP_5801898	False	768	1024	female	II
ISIC_5836857	Hospital Italiano de Buenos Aires	CC-BY	75.0	head/neck	malignant		melanoma	histopathology	False	clinical	IL_8955295	IP_2359644	True	981	1308	male	II
ISIC_9600064	Hospital Italiano de Buenos Aires	CC-BY	75.0	head/neck	malignant		melanoma	histopathology	False	clinical	IL_8955295	IP_2359644	True	840	906	male	II
ISIC_5024302	Hospital Italiano de Buenos Aires	CC-BY	75.0	head/neck	malignant	contact polarized	melanoma	histopathology	False	dermoscopic	IL_8955295	IP_2359644	True	2577	1933	male	II
ISIC_3007796	Hospital Italiano de Buenos Aires	CC-BY	75.0	head/neck	benign		vascular lesion		False	clinical	IL_5765588	IP_2359644	True	879	660	male	II
ISIC_3885770	Hospital Italiano de Buenos Aires	CC-BY		head/neck	benign	contact polarized	nevus	histopathology		dermoscopic	IL_0339787	IP_1599385		1920	1080	male
ISIC_4207454	Hospital Italiano de Buenos Aires	CC-BY	75.0	head/neck	benign	contact polarized	vascular lesion		False	dermoscopic	IL_5765588	IP_2359644	True	2611	1958	male	II
ISIC_7261723	Hospital Italiano de Buenos Aires	CC-BY	75.0	upper extremity	malignant		melanoma	histopathology		clinical	IL_3861159	IP_4790522		224	225	female	II
ISIC_0959325	Hospital Italiano de Buenos Aires	CC-BY	75.0	upper extremity	malignant	contact polarized	melanoma	histopathology		dermoscopic	IL_3861159	IP_4790522		768	1024	female	II
ISIC_1482223	Hospital Italiano de Buenos Aires	CC-BY	60.0	posterior torso	malignant		melanoma	histopathology		clinical	IL_0247953	IP_9079253		1896	921	male	II
ISIC_7317801	Hospital Italiano de Buenos Aires	CC-BY	60.0	posterior torso	malignant	contact polarized	melanoma	histopathology		dermoscopic	IL_0247953	IP_9079253		1960	4032	male	II
ISIC_8969985	Hospital Italiano de Buenos Aires	CC-BY	60.0	lower extremity	benign		dermatofibroma	histopathology		clinical	IL_2139148	IP_9436253		954	989	male	II
ISIC_2700225	Hospital Italiano de Buenos Aires	CC-BY	60.0	lower extremity	benign	contact polarized	dermatofibroma	histopathology		dermoscopic	IL_2139148	IP_9436253		2443	1187	male	II
ISIC_7151644	Hospital Italiano de Buenos Aires	CC-BY	60.0	posterior torso	benign		nevus	histopathology		clinical	IL_9353525	IP_4567280		440	385	female	II
ISIC_4976736	Hospital Italiano de Buenos Aires	CC-BY	60.0	posterior torso	benign	contact polarized	nevus	histopathology		dermoscopic	IL_9353525	IP_4567280		3130	1522	female	II
ISIC_3498622	Hospital Italiano de Buenos Aires	CC-BY	70.0	lower extremity	malignant		squamous cell carcinoma	histopathology		clinical	IL_6640027	IP_8388966		497	540	male	II
ISIC_0929319	Hospital Italiano de Buenos Aires	CC-BY	65.0	lower extremity	benign	contact polarized	nevus		False	dermoscopic	IL_9246113	IP_8631699	True	3024	4032	female	II
ISIC_1791643	Hospital Italiano de Buenos Aires	CC-BY	75.0	posterior torso	malignant	contact polarized	melanoma	histopathology		dermoscopic	IL_3286248	IP_5505844		642	642	female	II
ISIC_2031479	Hospital Italiano de Buenos Aires	CC-BY	70.0	lower extremity	malignant	contact polarized	squamous cell carcinoma	histopathology		dermoscopic	IL_6640027	IP_8388966		1960	4032	male	II
ISIC_3439101	Hospital Italiano de Buenos Aires	CC-BY	60.0	lower extremity	malignant		basal cell carcinoma	histopathology		clinical	IL_8001964	IP_8857970		1959	2099	female	II
ISIC_7485597	Hospital Italiano de Buenos Aires	CC-BY	60.0	lower extremity	malignant	contact polarized	basal cell carcinoma	histopathology		dermoscopic	IL_8001964	IP_8857970		1645	3383	female	II
ISIC_9645798	Hospital Italiano de Buenos Aires	CC-BY	80.0	lower extremity	malignant		basal cell carcinoma	histopathology		clinical	IL_4052831	IP_9929036		1329	1134	female	II
ISIC_4301851	Hospital Italiano de Buenos Aires	CC-BY	80.0	lower extremity	malignant	contact polarized	basal cell carcinoma	histopathology		dermoscopic	IL_4052831	IP_9929036		1345	2766	female	II
ISIC_8707120	Hospital Italiano de Buenos Aires	CC-BY	60.0	anterior torso	benign		nevus	histopathology		clinical	IL_2529443	IP_6328281		490	459	female	II
ISIC_4343221	Hospital Italiano de Buenos Aires	CC-BY	60.0	anterior torso	benign	contact polarized	nevus	histopathology		dermoscopic	IL_2529443	IP_6328281		1011	2081	female	II
ISIC_1411587	Hospital Italiano de Buenos Aires	CC-BY	70.0	head/neck	malignant		basal cell carcinoma	histopathology		clinical	IL_0822230	IP_0383433		584	530	male
ISIC_7550648	Hospital Italiano de Buenos Aires	CC-BY	70.0	head/neck	malignant	contact polarized	basal cell carcinoma	histopathology		dermoscopic	IL_0822230	IP_0383433		1526	3138	male
ISIC_3373047	Hospital Italiano de Buenos Aires	CC-BY	20.0	lower extremity	benign	contact polarized	vascular lesion	histopathology		dermoscopic	IL_4589945	IP_0912178		4032	1960	female	II
ISIC_7085235	Hospital Italiano de Buenos Aires	CC-BY	40.0	posterior torso	malignant	contact polarized	melanoma	histopathology	True	dermoscopic	IL_0461540	IP_0159171	True	780	889	male	II
ISIC_6450459	Hospital Italiano de Buenos Aires	CC-BY	25.0	posterior torso	benign		nevus	histopathology		clinical	IL_6032807	IP_6566825		656	681	female	II
ISIC_7663270	Hospital Italiano de Buenos Aires	CC-BY	25.0	posterior torso	benign	contact polarized	nevus	histopathology		dermoscopic	IL_6032807	IP_6566825		4032	1960	female	II
ISIC_5280241	Hospital Italiano de Buenos Aires	CC-BY	55.0	upper extremity	malignant		basal cell carcinoma	histopathology		clinical	IL_3023782	IP_1589808		1214	1070	male	II
ISIC_7952844	Hospital Italiano de Buenos Aires	CC-BY	55.0	upper extremity	malignant	contact polarized	basal cell carcinoma	histopathology		dermoscopic	IL_3023782	IP_1589808		4032	3024	male	II
ISIC_7901155	Hospital Italiano de Buenos Aires	CC-BY	40.0	lower extremity	benign		dermatofibroma	histopathology		clinical	IL_7079473	IP_0123674		1876	1704	female	III
ISIC_8470466	Hospital Italiano de Buenos Aires	CC-BY	40.0	lower extremity	benign	contact polarized	dermatofibroma	histopathology		dermoscopic	IL_7079473	IP_0123674		3024	4032	female	III
ISIC_4214029	Hospital Italiano de Buenos Aires	CC-BY	75.0	upper extremity	malignant		melanoma	histopathology		clinical	IL_8571682	IP_0545294		1145	1160	male	II
ISIC_5612133	Hospital Italiano de Buenos Aires	CC-BY	75.0	upper extremity	malignant	contact polarized	melanoma	histopathology		dermoscopic	IL_8571682	IP_0545294		3024	4032	male	II
ISIC_9071082	Hospital Italiano de Buenos Aires	CC-BY	50.0	lower extremity	benign		dermatofibroma			clinical	IL_3803224	IP_7762922		876	648	female	II
ISIC_1914461	Hospital Italiano de Buenos Aires	CC-BY	50.0	lower extremity	benign	contact polarized	dermatofibroma			dermoscopic	IL_3803224	IP_7762922		1512	2016	female	II
ISIC_1000616	Hospital Italiano de Buenos Aires	CC-BY	40.0	posterior torso	malignant	contact polarized	melanoma	histopathology	False	dermoscopic	IL_0925062	IP_3028994	True	3024	4032	male	II
ISIC_4825485	Hospital Italiano de Buenos Aires	CC-BY	40.0	lower extremity	benign		dermatofibroma	histopathology		clinical	IL_9024769	IP_0685905		1186	1169	female	II
ISIC_1613057	Hospital Italiano de Buenos Aires	CC-BY	40.0	lower extremity	benign	contact polarized	dermatofibroma	histopathology		dermoscopic	IL_9024769	IP_0685905		3024	4032	female	II
ISIC_3078834	Hospital Italiano de Buenos Aires	CC-BY	75.0		malignant		basal cell carcinoma	histopathology		clinical	IL_4489985	IP_0290734		1705	1248	male
ISIC_7908827	Hospital Italiano de Buenos Aires	CC-BY	75.0		malignant	contact polarized	basal cell carcinoma	histopathology		dermoscopic	IL_4489985	IP_0290734		3024	4032	male
ISIC_2084085	Hospital Italiano de Buenos Aires	CC-BY	55.0	lower extremity	benign		dermatofibroma			clinical	IL_3984045	IP_9800473		1888	1329	female	II
ISIC_6883883	Hospital Italiano de Buenos Aires	CC-BY	55.0	lower extremity	benign	contact polarized	dermatofibroma			dermoscopic	IL_3984045	IP_9800473		4032	3024	female	II
ISIC_1966520	Hospital Italiano de Buenos Aires	CC-BY	55.0	lower extremity	benign		dermatofibroma			clinical	IL_9626445	IP_8812719		1510	1279	female	II
ISIC_6427207	Hospital Italiano de Buenos Aires	CC-BY	55.0	lower extremity	benign	contact polarized	dermatofibroma			dermoscopic	IL_9626445	IP_8812719		3024	4032	female	II
ISIC_6341872	Hospital Italiano de Buenos Aires	CC-BY	65.0	head/neck	benign		actinic keratosis			clinical	IL_2473888	IP_3404622		617	616	male	II
ISIC_4817412	Hospital Italiano de Buenos Aires	CC-BY	65.0	head/neck	benign	contact polarized	actinic keratosis			dermoscopic	IL_2473888	IP_3404622		3024	4032	male	II
ISIC_6415252	Hospital Italiano de Buenos Aires	CC-BY	40.0	head/neck	benign		nevus		False	clinical	IL_8598907	IP_3028994	True	847	635	male	II
ISIC_8174547	Hospital Italiano de Buenos Aires	CC-BY	35.0	anterior torso	benign		dermatofibroma			clinical	IL_8063573	IP_6578239		1219	839	female	II
ISIC_2692371	Hospital Italiano de Buenos Aires	CC-BY	35.0	anterior torso	benign	contact polarized	dermatofibroma			dermoscopic	IL_8063573	IP_6578239		3024	4032	female	II
ISIC_2900342	Hospital Italiano de Buenos Aires	CC-BY	75.0	lower extremity	benign		dermatofibroma			clinical	IL_9884616	IP_3612977		800	890	male	III
ISIC_7298213	Hospital Italiano de Buenos Aires	CC-BY	75.0	lower extremity	benign	contact polarized	dermatofibroma			dermoscopic	IL_9884616	IP_3612977		3024	4032	male	III
ISIC_9097641	Hospital Italiano de Buenos Aires	CC-BY	75.0	anterior torso	malignant		melanoma	histopathology		clinical	IL_8214313	IP_3580447		1280	960	male	II
ISIC_4319626	Hospital Italiano de Buenos Aires	CC-BY	75.0	anterior torso	malignant	contact polarized	melanoma	histopathology		dermoscopic	IL_8214313	IP_3580447		1043	1280	male	II
ISIC_0821196	Hospital Italiano de Buenos Aires	CC-BY	85.0	upper extremity	benign		seborrheic keratosis	histopathology		clinical	IL_3529997	IP_4260877		264	295	male	II
ISIC_7854366	Hospital Italiano de Buenos Aires	CC-BY	85.0	upper extremity	benign	contact polarized	seborrheic keratosis	histopathology		dermoscopic	IL_3529997	IP_4260877		768	1024	male	II
ISIC_5926655	Hospital Italiano de Buenos Aires	CC-BY	80.0	head/neck	malignant	contact polarized	basal cell carcinoma	histopathology		dermoscopic	IL_5490451	IP_6555777		507	512	female	II
ISIC_4798806	Hospital Italiano de Buenos Aires	CC-BY	40.0		benign		vascular lesion		False	clinical	IL_7167818	IP_3028994	True	1089	1452	male	II
ISIC_1634408	Hospital Italiano de Buenos Aires	CC-BY	80.0	upper extremity	malignant		melanoma	histopathology		clinical	IL_1486711	IP_6555777		2033	2235	female	II
ISIC_8157239	Hospital Italiano de Buenos Aires	CC-BY	80.0	upper extremity	malignant	contact polarized	melanoma	histopathology		dermoscopic	IL_1486711	IP_6555777		2526	3366	female	II
ISIC_3491406	Hospital Italiano de Buenos Aires	CC-BY	80.0	upper extremity	malignant	contact polarized	melanoma	histopathology		dermoscopic	IL_1486711	IP_6555777		2246	2994	female	II
ISIC_0799972	Hospital Italiano de Buenos Aires	CC-BY	80.0	upper extremity	malignant	contact polarized	melanoma	histopathology		dermoscopic	IL_1486711	IP_6555777		2426	3235	female	II
ISIC_2362051	Hospital Italiano de Buenos Aires	CC-BY	80.0	upper extremity	malignant	contact polarized	melanoma	histopathology		dermoscopic	IL_1486711	IP_6555777		2567	3422	female	II
ISIC_0211418	Hospital Italiano de Buenos Aires	CC-BY	65.0	head/neck	malignant		basal cell carcinoma	histopathology		clinical	IL_3341905	IP_5842685		370	177	female	II
ISIC_9998679	Hospital Italiano de Buenos Aires	CC-BY	65.0	head/neck	malignant	contact polarized	basal cell carcinoma	histopathology		dermoscopic	IL_3341905	IP_5842685		768	1024	female	II
ISIC_5928120	Hospital Italiano de Buenos Aires	CC-BY	65.0	head/neck	malignant	contact polarized	basal cell carcinoma	histopathology		dermoscopic	IL_4374423	IP_5842685		1024	768	female	II
ISIC_4079825	Hospital Italiano de Buenos Aires	CC-BY	80.0	posterior torso	malignant		melanoma	histopathology		clinical	IL_2793518	IP_1221322		960	1280	male	II
ISIC_2606092	Hospital Italiano de Buenos Aires	CC-BY	40.0	anterior torso	benign		nevus	histopathology	False	clinical	IL_0797235	IP_3028994	True	1163	1550	male	II
ISIC_3176105	Hospital Italiano de Buenos Aires	CC-BY	80.0	posterior torso	malignant	contact polarized	melanoma	histopathology		dermoscopic	IL_2793518	IP_1221322		1280	960	male	II
ISIC_3716776	Hospital Italiano de Buenos Aires	CC-BY	45.0		benign		nevus	histopathology	False	clinical	IL_9889961	IP_6959152	False	1686	1582	female	II
ISIC_5618299	Hospital Italiano de Buenos Aires	CC-BY	45.0		benign	contact polarized	nevus	histopathology	False	dermoscopic	IL_9889961	IP_6959152	False	3024	4032	female	II
ISIC_5560888	Hospital Italiano de Buenos Aires	CC-BY	85.0		malignant		basal cell carcinoma	histopathology		clinical	IL_5720550	IP_2081101		2703	2711	male
ISIC_5783705	Hospital Italiano de Buenos Aires	CC-BY	85.0		malignant	contact polarized	basal cell carcinoma	histopathology		dermoscopic	IL_5720550	IP_2081101		3024	4032	male
ISIC_6525238	Hospital Italiano de Buenos Aires	CC-BY	85.0	head/neck	malignant		basal cell carcinoma	histopathology		clinical	IL_3266357	IP_2081101		385	288	male
ISIC_4794233	Hospital Italiano de Buenos Aires	CC-BY	85.0	head/neck	malignant	contact polarized	basal cell carcinoma	histopathology		dermoscopic	IL_3266357	IP_2081101		3024	4032	male
ISIC_3377796	Hospital Italiano de Buenos Aires	CC-BY	25.0	lower extremity	benign	contact polarized	nevus	histopathology		dermoscopic	IL_7459254	IP_8999577		3024	4032	male
ISIC_6616147	Hospital Italiano de Buenos Aires	CC-BY	60.0		malignant		basal cell carcinoma	histopathology		clinical	IL_6968885	IP_2440667		975	860	male
ISIC_7835312	Hospital Italiano de Buenos Aires	CC-BY	60.0		malignant	contact polarized	basal cell carcinoma	histopathology		dermoscopic	IL_6968885	IP_2440667		3024	4032	male
ISIC_7239902	Hospital Italiano de Buenos Aires	CC-BY	40.0	posterior torso	malignant	contact polarized	melanoma	histopathology		dermoscopic	IL_2083533	IP_7014123	True	4032	3024	female	I
ISIC_8403508	Hospital Italiano de Buenos Aires	CC-BY	80.0	head/neck	malignant		basal cell carcinoma	histopathology		clinical	IL_0533405	IP_7550129		744	620	female
ISIC_8559763	Hospital Italiano de Buenos Aires	CC-BY	80.0	head/neck	malignant	contact polarized	basal cell carcinoma	histopathology		dermoscopic	IL_0533405	IP_7550129		4032	3024	female
ISIC_7154868	Hospital Italiano de Buenos Aires	CC-BY	50.0	head/neck	malignant	contact polarized	basal cell carcinoma	histopathology		dermoscopic	IL_7408964	IP_4758258		3024	4032	female
ISIC_9417610	Hospital Italiano de Buenos Aires	CC-BY	60.0	head/neck	malignant		basal cell carcinoma	histopathology		clinical	IL_4914444	IP_5750465		753	665	female	II
ISIC_4550448	Hospital Italiano de Buenos Aires	CC-BY	65.0	anterior torso	malignant		basal cell carcinoma	histopathology		clinical	IL_3947218	IP_2080217		1120	928	male	II
ISIC_1667487	Hospital Italiano de Buenos Aires	CC-BY	65.0	anterior torso	malignant	contact polarized	basal cell carcinoma	histopathology		dermoscopic	IL_3947218	IP_2080217		2317	3089	male	II
ISIC_1939384	Hospital Italiano de Buenos Aires	CC-BY	65.0	lower extremity	malignant		basal cell carcinoma	histopathology		clinical	IL_1669261	IP_2080217		1706	2274	male	II
ISIC_5513102	Hospital Italiano de Buenos Aires	CC-BY	65.0	lower extremity	malignant	contact polarized	basal cell carcinoma	histopathology		dermoscopic	IL_1669261	IP_2080217		2572	3429	male	II
ISIC_9107240	Hospital Italiano de Buenos Aires	CC-BY	75.0	head/neck	malignant		basal cell carcinoma	histopathology		clinical	IL_7302914	IP_9086452		897	871	male	II
ISIC_2113665	Hospital Italiano de Buenos Aires	CC-BY	75.0	head/neck	malignant	contact polarized	basal cell carcinoma	histopathology		dermoscopic	IL_7302914	IP_9086452		3106	2330	male	II
ISIC_3271387	Hospital Italiano de Buenos Aires	CC-BY	50.0	head/neck	malignant	contact polarized	basal cell carcinoma	histopathology		dermoscopic	IL_6925379	IP_5633768		3024	4032	male	II
ISIC_5401158	Hospital Italiano de Buenos Aires	CC-BY	70.0	head/neck	malignant		squamous cell carcinoma	histopathology		clinical	IL_4193678	IP_4307149		642	571	female	II
ISIC_0521708	Hospital Italiano de Buenos Aires	CC-BY	70.0	head/neck	malignant	contact polarized	squamous cell carcinoma	histopathology		dermoscopic	IL_4193678	IP_4307149		2367	1776	female	II
ISIC_6653614	Hospital Italiano de Buenos Aires	CC-BY	70.0	head/neck	malignant	contact polarized	squamous cell carcinoma	histopathology		dermoscopic	IL_4193678	IP_4307149		1922	1441	female	II
ISIC_2136197	Hospital Italiano de Buenos Aires	CC-BY	80.0	head/neck	malignant		squamous cell carcinoma	histopathology	False	clinical	IL_6848602	IP_0221369	False	587	600	male	II
ISIC_2003612	Hospital Italiano de Buenos Aires	CC-BY	80.0	head/neck	malignant	contact polarized	squamous cell carcinoma	histopathology	False	dermoscopic	IL_6848602	IP_0221369	False	2612	1959	male	II
ISIC_8781042	Hospital Italiano de Buenos Aires	CC-BY	70.0	posterior torso	benign		nevus	histopathology	False	clinical	IL_1160690	IP_3682931	False	1249	1387	male	III
ISIC_4627848	Hospital Italiano de Buenos Aires	CC-BY	70.0	posterior torso	benign	contact polarized	nevus	histopathology	False	dermoscopic	IL_1160690	IP_3682931	False	3024	4032	male	III
ISIC_6241688	Hospital Italiano de Buenos Aires	CC-BY	70.0	anterior torso	malignant		melanoma	histopathology	False	clinical	IL_8605960	IP_3682931	False	1319	1201	male	III
ISIC_3891136	Hospital Italiano de Buenos Aires	CC-BY	70.0	anterior torso	malignant	contact polarized	melanoma	histopathology	False	dermoscopic	IL_8605960	IP_3682931	False	3024	4032	male	III
ISIC_9497941	Hospital Italiano de Buenos Aires	CC-BY	70.0	lower extremity	benign		nevus	histopathology	False	clinical	IL_6794721	IP_3682931	False	387	443	male	III
ISIC_4141548	Hospital Italiano de Buenos Aires	CC-BY	80.0	posterior torso	malignant	contact polarized	basal cell carcinoma	histopathology		dermoscopic	IL_3308062	IP_3459479		3024	4032	male	II
ISIC_2602043	Hospital Italiano de Buenos Aires	CC-BY	70.0	lower extremity	benign	contact polarized	nevus	histopathology	False	dermoscopic	IL_6794721	IP_3682931	False	3024	4032	male	III
ISIC_1641940	Hospital Italiano de Buenos Aires	CC-BY	70.0	head/neck	malignant		basal cell carcinoma	histopathology	False	clinical	IL_9366956	IP_3682931	False	1116	838	male	III
ISIC_7058949	Hospital Italiano de Buenos Aires	CC-BY	70.0	head/neck	malignant	contact polarized	basal cell carcinoma	histopathology	False	dermoscopic	IL_9366956	IP_3682931	False	2457	1842	male	III
ISIC_7812886	Hospital Italiano de Buenos Aires	CC-BY	70.0	head/neck	benign		actinic keratosis	histopathology	False	clinical	IL_5699623	IP_3682931	False	1253	940	male	III
ISIC_5113624	Hospital Italiano de Buenos Aires	CC-BY	70.0	head/neck	benign	contact polarized	actinic keratosis	histopathology	False	dermoscopic	IL_5699623	IP_3682931	False	2822	2116	male	III
ISIC_6563537	Hospital Italiano de Buenos Aires	CC-BY	50.0	anterior torso	benign	contact polarized	vascular lesion		False	dermoscopic	IL_3192877	IP_6375518	False	1920	1080	male
ISIC_3121700	Hospital Italiano de Buenos Aires	CC-BY	70.0	oral/genital	benign	contact polarized	vascular lesion		False	dermoscopic	IL_9301722	IP_8519697	False	1920	1080	male
ISIC_1538558	Hospital Italiano de Buenos Aires	CC-BY	35.0	anterior torso	benign	contact polarized	vascular lesion		False	dermoscopic	IL_9115175	IP_8075842	False	1920	1080	female	II
ISIC_9307961	Hospital Italiano de Buenos Aires	CC-BY	35.0	anterior torso	benign	contact polarized	vascular lesion		False	dermoscopic	IL_8070081	IP_8075842	False	1920	1080	female	II
ISIC_0469469	Hospital Italiano de Buenos Aires	CC-BY	35.0	lower extremity	benign	contact polarized	vascular lesion		False	dermoscopic	IL_6070149	IP_8075842	False	1920	1080	female	II
ISIC_8544975	Hospital Italiano de Buenos Aires	CC-BY	35.0	posterior torso	benign	contact polarized	nevus	histopathology	False	dermoscopic	IL_4023041	IP_3852191	False	640	480	female	II
ISIC_5502098	Hospital Italiano de Buenos Aires	CC-BY	35.0	lower extremity	benign	contact polarized	dermatofibroma		False	dermoscopic	IL_5440652	IP_8075842	False	1920	1080	female	II
ISIC_8647229	Hospital Italiano de Buenos Aires	CC-BY	45.0	lower extremity	benign	contact polarized	dermatofibroma		False	dermoscopic	IL_9587219	IP_1638675	False	1920	1080	male
ISIC_7899998	Hospital Italiano de Buenos Aires	CC-BY	65.0		benign	contact polarized	vascular lesion			dermoscopic	IL_5447318	IP_6184736	False	1920	1080	male
ISIC_0749272	Hospital Italiano de Buenos Aires	CC-BY	65.0		benign	contact polarized	vascular lesion			dermoscopic	IL_0646334	IP_6184736	False	1920	1080	male
ISIC_5058915	Hospital Italiano de Buenos Aires	CC-BY	65.0		benign	contact polarized	vascular lesion			dermoscopic	IL_5530521	IP_6184736	False	1920	1080	male
ISIC_1293502	Hospital Italiano de Buenos Aires	CC-BY	65.0	upper extremity	benign	contact polarized	vascular lesion			dermoscopic	IL_1349993	IP_6184736	False	1920	1080	male
ISIC_6546922	Hospital Italiano de Buenos Aires	CC-BY	65.0	upper extremity	benign	contact polarized	vascular lesion			dermoscopic	IL_2506187	IP_6184736	False	1920	1080	male
ISIC_2503657	Hospital Italiano de Buenos Aires	CC-BY	65.0	lower extremity	benign	contact polarized	dermatofibroma			dermoscopic	IL_0441214	IP_6184736	False	1920	1080	male
ISIC_3971184	Hospital Italiano de Buenos Aires	CC-BY	45.0	anterior torso	malignant		melanoma	histopathology	True	clinical	IL_4683423	IP_6754451	True	453	604	male	II
ISIC_2574924	Hospital Italiano de Buenos Aires	CC-BY	45.0	anterior torso	malignant	contact polarized	melanoma	histopathology	True	dermoscopic	IL_4683423	IP_6754451	True	1965	2620	male	II
ISIC_2763265	Hospital Italiano de Buenos Aires	CC-BY	75.0	posterior torso	malignant	contact polarized	melanoma	histopathology		dermoscopic	IL_9661241	IP_9355646	True	640	480	male	II
ISIC_6572032	Hospital Italiano de Buenos Aires	CC-BY	35.0	lower extremity	benign	contact polarized	nevus	histopathology		dermoscopic	IL_3009245	IP_2521894	False	640	480	female	II
ISIC_5249982	Hospital Italiano de Buenos Aires	CC-BY	45.0	anterior torso	malignant		basal cell carcinoma	histopathology	True	clinical	IL_1045215	IP_6754451	True	229	305	male	II
ISIC_3053413	Hospital Italiano de Buenos Aires	CC-BY	45.0	anterior torso	malignant	contact polarized	basal cell carcinoma	histopathology	True	dermoscopic	IL_1045215	IP_6754451	True	1212	1616	male	II
ISIC_3108030	Hospital Italiano de Buenos Aires	CC-BY	55.0	lower extremity	malignant		basal cell carcinoma	histopathology		clinical	IL_5507680	IP_7298406		1101	798	male	II
ISIC_2293513	Hospital Italiano de Buenos Aires	CC-BY	55.0	lower extremity	malignant	contact polarized	basal cell carcinoma	histopathology		dermoscopic	IL_5507680	IP_7298406		3024	4032	male	II
ISIC_6933767	Hospital Italiano de Buenos Aires	CC-BY	85.0	anterior torso	malignant		basal cell carcinoma	histopathology		clinical	IL_3011668	IP_1248331		862	665	female	II
ISIC_3619132	Hospital Italiano de Buenos Aires	CC-BY	85.0	anterior torso	malignant	contact polarized	basal cell carcinoma	histopathology		dermoscopic	IL_3011668	IP_1248331		3024	4032	female	II
ISIC_4596148	Hospital Italiano de Buenos Aires	CC-BY	75.0	head/neck	benign		actinic keratosis			clinical	IL_0498308	IP_3060715		1412	1346	male	II
ISIC_2456191	Hospital Italiano de Buenos Aires	CC-BY	75.0	head/neck	benign	contact polarized	actinic keratosis			dermoscopic	IL_0498308	IP_3060715		3024	4032	male	II
ISIC_8373120	Hospital Italiano de Buenos Aires	CC-BY	45.0	lower extremity	benign		dermatofibroma			clinical	IL_5968442	IP_1371309		1105	1039	male	II
ISIC_5053874	Hospital Italiano de Buenos Aires	CC-BY	45.0	lower extremity	benign	contact polarized	dermatofibroma			dermoscopic	IL_5968442	IP_1371309		3024	4032	male	II
ISIC_7534765	Hospital Italiano de Buenos Aires	CC-BY	55.0	upper extremity	benign	contact polarized	nevus	histopathology		dermoscopic	IL_1917034	IP_3426045	False	640	480	female	II
ISIC_8721218	Hospital Italiano de Buenos Aires	CC-BY	45.0	lower extremity	benign		dermatofibroma			clinical	IL_7294588	IP_1371309		1932	1420	male	II
ISIC_8894889	Hospital Italiano de Buenos Aires	CC-BY	45.0	lower extremity	benign	contact polarized	dermatofibroma			dermoscopic	IL_7294588	IP_1371309		3024	4032	male	II
ISIC_4700556	Hospital Italiano de Buenos Aires	CC-BY	45.0	anterior torso	benign		dermatofibroma			clinical	IL_9520027	IP_2495114		1542	1307	female	II
ISIC_7380125	Hospital Italiano de Buenos Aires	CC-BY	45.0	anterior torso	benign	contact polarized	dermatofibroma			dermoscopic	IL_9520027	IP_2495114		3024	4032	female	II
ISIC_7964849	Hospital Italiano de Buenos Aires	CC-BY	80.0	head/neck	benign		actinic keratosis			clinical	IL_4406287	IP_1344764		1355	1144	female	II
ISIC_2696751	Hospital Italiano de Buenos Aires	CC-BY	80.0	head/neck	benign	contact polarized	actinic keratosis			dermoscopic	IL_4406287	IP_1344764		4032	3024	female	II
ISIC_6516485	Hospital Italiano de Buenos Aires	CC-BY	80.0	lower extremity	benign		seborrheic keratosis			clinical	IL_3077206	IP_1344764		2009	1126	female	II
ISIC_5900008	Hospital Italiano de Buenos Aires	CC-BY	80.0	lower extremity	benign	contact polarized	seborrheic keratosis			dermoscopic	IL_3077206	IP_1344764		3024	4032	female	II
ISIC_9393700	Hospital Italiano de Buenos Aires	CC-BY	85.0	head/neck	malignant		squamous cell carcinoma	histopathology		clinical	IL_4838500	IP_7442897		596	555	female	II
ISIC_5227868	Hospital Italiano de Buenos Aires	CC-BY	85.0	head/neck	malignant	contact polarized	squamous cell carcinoma	histopathology		dermoscopic	IL_4838500	IP_7442897		3024	4032	female	II
ISIC_9445352	Hospital Italiano de Buenos Aires	CC-BY	55.0	posterior torso	benign	contact polarized	nevus	histopathology		dermoscopic	IL_2315848	IP_3426045	False	640	480	female	II
ISIC_4762072	Hospital Italiano de Buenos Aires	CC-BY	85.0	lower extremity	malignant		melanoma	histopathology		clinical	IL_0060683	IP_7442897		269	223	female	II
ISIC_7338502	Hospital Italiano de Buenos Aires	CC-BY	85.0	lower extremity	malignant	contact polarized	melanoma	histopathology		dermoscopic	IL_0060683	IP_7442897		607	600	female	II
ISIC_6614811	Hospital Italiano de Buenos Aires	CC-BY	60.0	head/neck	benign		actinic keratosis			clinical	IL_2291469	IP_8693311		1827	1993	male	II
ISIC_3531035	Hospital Italiano de Buenos Aires	CC-BY	60.0	head/neck	benign	contact polarized	actinic keratosis			dermoscopic	IL_2291469	IP_8693311		3024	4032	male	II
ISIC_1735322	Hospital Italiano de Buenos Aires	CC-BY	50.0	head/neck	benign		solar lentigo			clinical	IL_9859418	IP_9503214		461	504	female	III
ISIC_2355590	Hospital Italiano de Buenos Aires	CC-BY	50.0	head/neck	benign	contact polarized	solar lentigo			dermoscopic	IL_9859418	IP_9503214		958	1280	female	III
ISIC_5279645	Hospital Italiano de Buenos Aires	CC-BY	50.0	posterior torso	benign		nevus			clinical	IL_5856952	IP_9503214		338	303	female	III
ISIC_5272415	Hospital Italiano de Buenos Aires	CC-BY	50.0	posterior torso	benign	contact polarized	nevus			dermoscopic	IL_5856952	IP_9503214		958	1280	female	III
ISIC_8668169	Hospital Italiano de Buenos Aires	CC-BY	50.0	posterior torso	benign		nevus			clinical	IL_4609375	IP_9503214		328	293	female	III
ISIC_2408370	Hospital Italiano de Buenos Aires	CC-BY	50.0	posterior torso	benign	contact polarized	nevus			dermoscopic	IL_4609375	IP_9503214		958	1280	female	III
ISIC_0772328	Hospital Italiano de Buenos Aires	CC-BY	55.0	anterior torso	benign	contact polarized	nevus			dermoscopic	IL_1632455	IP_3426045	False	640	480	female	II
ISIC_5985738	Hospital Italiano de Buenos Aires	CC-BY	55.0	lower extremity	benign		dermatofibroma			clinical	IL_5334768	IP_6003393		336	352	female	III
ISIC_4489007	Hospital Italiano de Buenos Aires	CC-BY	55.0	lower extremity	benign	contact polarized	dermatofibroma			dermoscopic	IL_5334768	IP_6003393		1280	958	female	III
ISIC_9378991	Hospital Italiano de Buenos Aires	CC-BY	55.0	upper extremity	benign		nevus			clinical	IL_1663524	IP_6003393		440	374	female	III
ISIC_1596920	Hospital Italiano de Buenos Aires	CC-BY	55.0	upper extremity	benign	contact polarized	nevus			dermoscopic	IL_1663524	IP_6003393		958	1280	female	III
ISIC_5159406	Hospital Italiano de Buenos Aires	CC-BY	55.0	lower extremity	benign	contact polarized	dermatofibroma	histopathology		dermoscopic	IL_0621051	IP_6089636		3024	4032	female	II
ISIC_5280521	Hospital Italiano de Buenos Aires	CC-BY	55.0	anterior torso	benign		seborrheic keratosis			clinical	IL_0998127	IP_6089636		1087	1060	female	II
ISIC_9417725	Hospital Italiano de Buenos Aires	CC-BY	55.0	anterior torso	benign	contact polarized	seborrheic keratosis			dermoscopic	IL_0998127	IP_6089636		3024	4032	female	II
ISIC_7844517	Hospital Italiano de Buenos Aires	CC-BY	40.0	lower extremity	benign		dermatofibroma		False	clinical	IL_1123157	IP_2304858	False	735	648	female	II
ISIC_9116556	Hospital Italiano de Buenos Aires	CC-BY	40.0	lower extremity	benign	contact polarized	dermatofibroma		False	dermoscopic	IL_1123157	IP_2304858	False	3024	4032	female	II
ISIC_3332799	Hospital Italiano de Buenos Aires	CC-BY	70.0	lower extremity	malignant	contact polarized	squamous cell carcinoma	histopathology	False	dermoscopic	IL_0501728	IP_6005497	True	1920	1080	female	III
ISIC_4207602	Hospital Italiano de Buenos Aires	CC-BY	55.0	posterior torso	benign	contact polarized	nevus			dermoscopic	IL_6532075	IP_3426045	False	640	480	female	II
ISIC_1773269	Hospital Italiano de Buenos Aires	CC-BY	70.0	lower extremity	benign	contact polarized	actinic keratosis	histopathology	False	dermoscopic	IL_4087846	IP_6005497	True	1920	1080	female	III
ISIC_3823228	Hospital Italiano de Buenos Aires	CC-BY	50.0	posterior torso	benign	contact polarized	vascular lesion		False	dermoscopic	IL_3523344	IP_4278708	False	1920	1080	male	III
ISIC_2414214	Hospital Italiano de Buenos Aires	CC-BY	50.0	lower extremity	benign	contact polarized	vascular lesion		False	dermoscopic	IL_9494337	IP_4278708	False	1920	1080	male	III
ISIC_0348670	Hospital Italiano de Buenos Aires	CC-BY	40.0	head/neck	benign	contact polarized	vascular lesion		False	dermoscopic	IL_3097501	IP_7551030	False	1920	1080	male
ISIC_0962020	Hospital Italiano de Buenos Aires	CC-BY	45.0	upper extremity	benign		dermatofibroma	histopathology		clinical	IL_0786376	IP_8779056		1263	1140	female	II
ISIC_9351344	Hospital Italiano de Buenos Aires	CC-BY	45.0	upper extremity	benign	contact polarized	dermatofibroma	histopathology		dermoscopic	IL_0786376	IP_8779056		4032	3024	female	II
ISIC_9701230	Hospital Italiano de Buenos Aires	CC-BY	45.0	lower extremity	benign		nevus	histopathology		clinical	IL_3035673	IP_8779056		1727	1585	female	II
ISIC_0234964	Hospital Italiano de Buenos Aires	CC-BY	45.0	lower extremity	benign	contact polarized	nevus	histopathology		dermoscopic	IL_3035673	IP_8779056		3024	4032	female	II
ISIC_9523184	Hospital Italiano de Buenos Aires	CC-BY	75.0	anterior torso	malignant		basal cell carcinoma	histopathology		clinical	IL_4038060	IP_5485052		737	696	male	II
ISIC_7242294	Hospital Italiano de Buenos Aires	CC-BY	75.0	anterior torso	malignant	contact polarized	basal cell carcinoma	histopathology		dermoscopic	IL_4038060	IP_5485052		3024	4032	male	II
ISIC_2270337	Hospital Italiano de Buenos Aires	CC-BY	55.0		benign	contact polarized	nevus	histopathology	True	dermoscopic	IL_4169125	IP_4966888	False	640	480	male	II
ISIC_0797749	Hospital Italiano de Buenos Aires	CC-BY	70.0	anterior torso	benign		vascular lesion			clinical	IL_1994979	IP_8694186		2501	2272	male	II
ISIC_3245953	Hospital Italiano de Buenos Aires	CC-BY	70.0	anterior torso	benign	contact polarized	vascular lesion			dermoscopic	IL_1994979	IP_8694186		3024	4032	male	II
ISIC_1659879	Hospital Italiano de Buenos Aires	CC-BY	70.0	upper extremity	benign		vascular lesion			clinical	IL_1035115	IP_8694186		1845	1845	male	II
ISIC_8521370	Hospital Italiano de Buenos Aires	CC-BY	70.0	upper extremity	benign	contact polarized	vascular lesion			dermoscopic	IL_1035115	IP_8694186		3024	4032	male	II
ISIC_3136193	Hospital Italiano de Buenos Aires	CC-BY	45.0	lower extremity	benign		dermatofibroma			clinical	IL_4911898	IP_5265455		2132	1339	female	II
ISIC_1083942	Hospital Italiano de Buenos Aires	CC-BY	45.0	lower extremity	benign	contact polarized	dermatofibroma			dermoscopic	IL_4911898	IP_5265455		4032	3024	female	II
ISIC_5992988	Hospital Italiano de Buenos Aires	CC-BY	70.0	posterior torso	benign		nevus		False	clinical	IL_0293819	IP_4891909	False	1669	1461	female	I
ISIC_0517734	Hospital Italiano de Buenos Aires	CC-BY	70.0	posterior torso	benign	contact polarized	nevus		False	dermoscopic	IL_0293819	IP_4891909	False	4032	3024	female	I
ISIC_9653384	Hospital Italiano de Buenos Aires	CC-BY	70.0	lower extremity	benign		dermatofibroma		False	clinical	IL_9875496	IP_4891909	False	1010	1092	female	I
ISIC_6248652	Hospital Italiano de Buenos Aires	CC-BY	70.0	lower extremity	benign	contact polarized	dermatofibroma		False	dermoscopic	IL_9875496	IP_4891909	False	3024	4032	female	I
ISIC_3639272	Hospital Italiano de Buenos Aires	CC-BY	55.0	posterior torso	benign	contact polarized	nevus	histopathology	True	dermoscopic	IL_7311295	IP_4966888	False	640	480	male	II
ISIC_9480238	Hospital Italiano de Buenos Aires	CC-BY	40.0	lower extremity	benign		dermatofibroma			clinical	IL_2978481	IP_7351253		2225	1793	male	II
ISIC_4733474	Hospital Italiano de Buenos Aires	CC-BY	40.0	lower extremity	benign	contact polarized	dermatofibroma			dermoscopic	IL_2978481	IP_7351253		4032	3024	male	II
ISIC_6015979	Hospital Italiano de Buenos Aires	CC-BY	80.0	anterior torso	malignant		melanoma	histopathology		clinical	IL_6014689	IP_3150219	True	1319	1252	male	II
ISIC_2857128	Hospital Italiano de Buenos Aires	CC-BY	80.0	anterior torso	malignant	contact polarized	melanoma	histopathology		dermoscopic	IL_6014689	IP_3150219	True	3024	4032	male	II
ISIC_6788393	Hospital Italiano de Buenos Aires	CC-BY	80.0	head/neck	malignant		basal cell carcinoma	histopathology		clinical	IL_0520999	IP_3150219	True	216	208	male	II
ISIC_8728477	Hospital Italiano de Buenos Aires	CC-BY	80.0	head/neck	malignant	contact polarized	basal cell carcinoma	histopathology		dermoscopic	IL_0520999	IP_3150219	True	3024	4032	male	II
ISIC_2710069	Hospital Italiano de Buenos Aires	CC-BY	80.0	head/neck	malignant	contact polarized	squamous cell carcinoma	histopathology		dermoscopic	IL_6812801	IP_3150219	True	3024	4032	male	II
ISIC_2079571	Hospital Italiano de Buenos Aires	CC-BY	65.0	posterior torso	malignant	contact polarized	melanoma	histopathology		dermoscopic	IL_9247514	IP_3235188	True	426	461	female	I
ISIC_2000497	Hospital Italiano de Buenos Aires	CC-BY	65.0	upper extremity	benign	contact polarized	nevus	histopathology	True	dermoscopic	IL_9289474	IP_8641208	False	640	480	female	II
ISIC_7461496	Hospital Italiano de Buenos Aires	CC-BY	60.0	head/neck	malignant		basal cell carcinoma	histopathology		clinical	IL_8738429	IP_0778689		244	249	female	II
ISIC_5989162	Hospital Italiano de Buenos Aires	CC-BY	60.0	head/neck	malignant	contact polarized	basal cell carcinoma	histopathology		dermoscopic	IL_8738429	IP_0778689		4032	3024	female	II
ISIC_4525930	Hospital Italiano de Buenos Aires	CC-BY	60.0	head/neck	benign		seborrheic keratosis			clinical	IL_3928264	IP_0778689		194	189	female	II
ISIC_8260443	Hospital Italiano de Buenos Aires	CC-BY	60.0	head/neck	benign	contact polarized	seborrheic keratosis			dermoscopic	IL_3928264	IP_0778689		3024	4032	female	II
ISIC_0255566	Hospital Italiano de Buenos Aires	CC-BY	65.0	lower extremity	malignant	contact polarized	melanoma	histopathology	False	dermoscopic	IL_7601203	IP_5230560	True	648	863	female	I
ISIC_1317893	Hospital Italiano de Buenos Aires	CC-BY	65.0	lower extremity	malignant		melanoma	histopathology	False	clinical	IL_7601203	IP_5230560	True	375	499	female	I
ISIC_3615362	Hospital Italiano de Buenos Aires	CC-BY	65.0	lower extremity	benign		dermatofibroma		False	clinical	IL_3918161	IP_5230560	True	713	900	female	I
ISIC_0897309	Hospital Italiano de Buenos Aires	CC-BY	65.0	lower extremity	benign	contact polarized	dermatofibroma		False	dermoscopic	IL_3918161	IP_5230560	True	4032	3024	female	I
ISIC_2354429	Hospital Italiano de Buenos Aires	CC-BY	70.0	posterior torso	malignant		basal cell carcinoma	histopathology	False	clinical	IL_2407401	IP_0031063	True	2418	2470	female	II
ISIC_0143790	Hospital Italiano de Buenos Aires	CC-BY	70.0	posterior torso	malignant	contact polarized	basal cell carcinoma	histopathology	False	dermoscopic	IL_2407401	IP_0031063	True	4032	3024	female	II
ISIC_4906990	Hospital Italiano de Buenos Aires	CC-BY	65.0	lower extremity	benign	contact polarized	nevus	histopathology	True	dermoscopic	IL_9707629	IP_8641208	False	640	480	female	II
ISIC_8767311	Hospital Italiano de Buenos Aires	CC-BY	70.0	anterior torso	malignant		melanoma	histopathology	False	clinical	IL_0060490	IP_0031063	True	1713	1506	female	II
ISIC_0789191	Hospital Italiano de Buenos Aires	CC-BY	70.0	anterior torso	malignant	contact polarized	melanoma	histopathology	False	dermoscopic	IL_0060490	IP_0031063	True	2435	3247	female	II
ISIC_8613600	Hospital Italiano de Buenos Aires	CC-BY	70.0	lower extremity	malignant		basal cell carcinoma	histopathology	False	clinical	IL_4970090	IP_0031063	True	1577	1346	female	II
ISIC_0570235	Hospital Italiano de Buenos Aires	CC-BY	70.0	lower extremity	malignant	contact polarized	basal cell carcinoma	histopathology	False	dermoscopic	IL_4970090	IP_0031063	True	3024	4032	female	II
ISIC_5973072	Hospital Italiano de Buenos Aires	CC-BY	70.0		malignant		basal cell carcinoma	histopathology	False	clinical	IL_9299492	IP_0031063	True	941	976	female	II
ISIC_9353595	Hospital Italiano de Buenos Aires	CC-BY	70.0		malignant	contact polarized	basal cell carcinoma	histopathology	False	dermoscopic	IL_9299492	IP_0031063	True	3024	4032	female	II
ISIC_4036953	Hospital Italiano de Buenos Aires	CC-BY	70.0	upper extremity	benign		nevus		False	clinical	IL_9035337	IP_0031063	True	992	1058	female	II
ISIC_4217986	Hospital Italiano de Buenos Aires	CC-BY	70.0	upper extremity	benign	contact polarized	nevus		False	dermoscopic	IL_9035337	IP_0031063	True	2699	3598	female	II
ISIC_7546980	Hospital Italiano de Buenos Aires	CC-BY	70.0	anterior torso	benign		seborrheic keratosis		False	clinical	IL_6342673	IP_0031063	True	890	901	female	II
ISIC_4786444	Hospital Italiano de Buenos Aires	CC-BY	70.0	anterior torso	benign	contact polarized	seborrheic keratosis		False	dermoscopic	IL_6342673	IP_0031063	True	3194	2818	female	II
ISIC_0425007	Hospital Italiano de Buenos Aires	CC-BY	65.0	lower extremity	benign	contact polarized	nevus	histopathology	True	dermoscopic	IL_9233839	IP_8641208	False	640	480	female	II
ISIC_2400793	Hospital Italiano de Buenos Aires	CC-BY	70.0	upper extremity	benign		nevus		False	clinical	IL_0729649	IP_0031063	True	1198	919	female	II
ISIC_3241563	Hospital Italiano de Buenos Aires	CC-BY	70.0	upper extremity	benign	contact polarized	nevus		False	dermoscopic	IL_0729649	IP_0031063	True	3024	4032	female	II
ISIC_1735952	Hospital Italiano de Buenos Aires	CC-BY	70.0		benign		nevus		False	clinical	IL_5806562	IP_0031063	True	541	620	female	II
ISIC_7091639	Hospital Italiano de Buenos Aires	CC-BY	70.0		benign	contact polarized	nevus		False	dermoscopic	IL_5806562	IP_0031063	True	4032	3024	female	II
ISIC_7338852	Hospital Italiano de Buenos Aires	CC-BY	70.0	head/neck	malignant		basal cell carcinoma	histopathology		clinical	IL_8887437	IP_2738763		581	568	female	II
ISIC_8412921	Hospital Italiano de Buenos Aires	CC-BY	70.0	head/neck	malignant	contact polarized	basal cell carcinoma	histopathology		dermoscopic	IL_8887437	IP_2738763		3538	2654	female	II
ISIC_8548189	Hospital Italiano de Buenos Aires	CC-BY	70.0	lower extremity	benign		seborrheic keratosis			clinical	IL_8678803	IP_2738763		1269	980	female	II
ISIC_2763446	Hospital Italiano de Buenos Aires	CC-BY	70.0	lower extremity	benign	contact polarized	seborrheic keratosis			dermoscopic	IL_8678803	IP_2738763		3159	2369	female	II
ISIC_3630590	Hospital Italiano de Buenos Aires	CC-BY	75.0	head/neck	malignant		basal cell carcinoma	histopathology		clinical	IL_2089622	IP_0412162		1009	949	male	II
ISIC_5017483	Hospital Italiano de Buenos Aires	CC-BY	75.0	head/neck	malignant	contact polarized	basal cell carcinoma	histopathology		dermoscopic	IL_2089622	IP_0412162		4032	3024	male	II
ISIC_8201369	Hospital Italiano de Buenos Aires	CC-BY	75.0	posterior torso	benign	contact polarized	nevus	histopathology		dermoscopic	IL_7240638	IP_9355646	True	3024	4032	male	II
ISIC_7330612	Hospital Italiano de Buenos Aires	CC-BY	65.0	posterior torso	benign	contact polarized	nevus	histopathology	True	dermoscopic	IL_5313594	IP_8641208	False	640	480	female	II
ISIC_5233904	Hospital Italiano de Buenos Aires	CC-BY	75.0	posterior torso	malignant		basal cell carcinoma	histopathology		clinical	IL_6271464	IP_0412162		666	601	male	II
ISIC_1315058	Hospital Italiano de Buenos Aires	CC-BY	75.0	posterior torso	malignant	contact polarized	basal cell carcinoma	histopathology		dermoscopic	IL_6271464	IP_0412162		1381	1840	male	II
ISIC_1536832	Hospital Italiano de Buenos Aires	CC-BY	75.0	anterior torso	malignant		basal cell carcinoma	histopathology		clinical	IL_6538837	IP_0412162		1559	1400	male	II
ISIC_7653833	Hospital Italiano de Buenos Aires	CC-BY	75.0	anterior torso	malignant	contact polarized	basal cell carcinoma	histopathology		dermoscopic	IL_6538837	IP_0412162		2381	3174	male	II
ISIC_1595622	Hospital Italiano de Buenos Aires	CC-BY	40.0	anterior torso	malignant	contact polarized	basal cell carcinoma	histopathology	True	dermoscopic	IL_7575344	IP_8188962	False	1920	1080	female
ISIC_5141599	Hospital Italiano de Buenos Aires	CC-BY	80.0	upper extremity	malignant		squamous cell carcinoma	histopathology		clinical	IL_7625655	IP_9155557		1065	1419	female	II
ISIC_1388529	Hospital Italiano de Buenos Aires	CC-BY	80.0	upper extremity	malignant	contact polarized	squamous cell carcinoma	histopathology		dermoscopic	IL_7625655	IP_9155557		3024	4032	female	II
ISIC_3867890	Hospital Italiano de Buenos Aires	CC-BY	80.0	head/neck	malignant		squamous cell carcinoma	histopathology		clinical	IL_0370820	IP_5828031	True	1940	2586	male	II
ISIC_7474602	Hospital Italiano de Buenos Aires	CC-BY	80.0	head/neck	malignant	contact polarized	squamous cell carcinoma	histopathology		dermoscopic	IL_0370820	IP_5828031	True	2661	1996	male	II
ISIC_4918794	Hospital Italiano de Buenos Aires	CC-BY	80.0	head/neck	malignant	contact polarized	squamous cell carcinoma	histopathology		dermoscopic	IL_0370820	IP_5828031	True	2517	3356	male	II
ISIC_9416204	Hospital Italiano de Buenos Aires	CC-BY	65.0	lower extremity	benign	contact polarized	nevus	histopathology	True	dermoscopic	IL_9241217	IP_8641208	False	640	480	female	II
ISIC_9138658	Hospital Italiano de Buenos Aires	CC-BY	80.0	head/neck	malignant	contact polarized	squamous cell carcinoma	histopathology		dermoscopic	IL_0370820	IP_5828031	True	2591	1944	male	II
ISIC_2845345	Hospital Italiano de Buenos Aires	CC-BY	80.0	posterior torso	malignant		basal cell carcinoma	histopathology		clinical	IL_0941887	IP_5828031	True	1262	1243	male	II
ISIC_7709870	Hospital Italiano de Buenos Aires	CC-BY	80.0	posterior torso	malignant	contact polarized	basal cell carcinoma	histopathology		dermoscopic	IL_0941887	IP_5828031	True	1814	2418	male	II
ISIC_3560753	Hospital Italiano de Buenos Aires	CC-BY	80.0	posterior torso	malignant		basal cell carcinoma	histopathology		clinical	IL_1454921	IP_2118132		785	699	male	II
ISIC_8408331	Hospital Italiano de Buenos Aires	CC-BY	80.0	posterior torso	malignant	contact polarized	basal cell carcinoma	histopathology		dermoscopic	IL_1454921	IP_2118132		3024	4032	male	II
ISIC_5645939	Hospital Italiano de Buenos Aires	CC-BY	80.0	head/neck	malignant		basal cell carcinoma	histopathology		clinical	IL_0879434	IP_2118132		1002	984	male	II
ISIC_9104374	Hospital Italiano de Buenos Aires	CC-BY	80.0	head/neck	malignant	contact polarized	basal cell carcinoma	histopathology		dermoscopic	IL_0879434	IP_2118132		2964	2222	male	II
ISIC_1306256	Hospital Italiano de Buenos Aires	CC-BY	80.0	posterior torso	benign		nevus	histopathology		clinical	IL_8656384	IP_2118132		1159	837	male	II
ISIC_7547877	Hospital Italiano de Buenos Aires	CC-BY	80.0	posterior torso	benign	contact polarized	nevus	histopathology		dermoscopic	IL_8656384	IP_2118132		4032	3024	male	II
ISIC_7360494	Hospital Italiano de Buenos Aires	CC-BY	75.0	lower extremity	malignant		melanoma	histopathology	False	clinical	IL_3440737	IP_7559190	True	1421	1895	male	I
ISIC_7041400	Hospital Italiano de Buenos Aires	CC-BY	65.0	lower extremity	benign	contact polarized	nevus	histopathology	True	dermoscopic	IL_3012343	IP_8641208	False	640	480	female	II
ISIC_3598192	Hospital Italiano de Buenos Aires	CC-BY	75.0	lower extremity	malignant	contact polarized	melanoma	histopathology	False	dermoscopic	IL_3440737	IP_7559190	True	3024	4032	male	I
ISIC_8539737	Hospital Italiano de Buenos Aires	CC-BY	75.0	anterior torso	benign		seborrheic keratosis	histopathology	False	clinical	IL_2147560	IP_7559190	True	853	693	male	I
ISIC_0135184	Hospital Italiano de Buenos Aires	CC-BY	75.0	anterior torso	benign	contact polarized	seborrheic keratosis	histopathology	False	dermoscopic	IL_2147560	IP_7559190	True	3333	2499	male	I
ISIC_9481737	Hospital Italiano de Buenos Aires	CC-BY	30.0	head/neck	malignant		basal cell carcinoma	histopathology		clinical	IL_7571871	IP_1724147		699	656	male	II
ISIC_0848988	Hospital Italiano de Buenos Aires	CC-BY	30.0	head/neck	malignant	contact polarized	basal cell carcinoma	histopathology		dermoscopic	IL_7571871	IP_1724147		3151	2363	male	II
ISIC_3426358	Hospital Italiano de Buenos Aires	CC-BY	85.0	head/neck	malignant		squamous cell carcinoma	histopathology		clinical	IL_3083015	IP_2967644		482	525	female	II
ISIC_4185946	Hospital Italiano de Buenos Aires	CC-BY	85.0	head/neck	malignant	contact polarized	squamous cell carcinoma	histopathology		dermoscopic	IL_3083015	IP_2967644		2329	1746	female	II
ISIC_9353417	Hospital Italiano de Buenos Aires	CC-BY	70.0	posterior torso	benign		nevus		True	clinical	IL_9809892	IP_0276872		440	637	male	II
ISIC_7770086	Hospital Italiano de Buenos Aires	CC-BY	70.0	posterior torso	benign	contact polarized	nevus		True	dermoscopic	IL_9809892	IP_0276872		2077	2768	male	II
ISIC_0107741	Hospital Italiano de Buenos Aires	CC-BY	70.0	lower extremity	benign		vascular lesion		True	clinical	IL_2965116	IP_0276872		447	376	male	II
ISIC_3440320	Hospital Italiano de Buenos Aires	CC-BY	55.0	posterior torso	malignant	contact polarized	melanoma	histopathology	False	dermoscopic	IL_8860012	IP_2346299	True	640	480	female	II
ISIC_7215728	Hospital Italiano de Buenos Aires	CC-BY	70.0	lower extremity	benign	contact polarized	vascular lesion		True	dermoscopic	IL_2965116	IP_0276872		2551	3402	male	II
ISIC_3289563	Hospital Italiano de Buenos Aires	CC-BY	85.0	head/neck	malignant		squamous cell carcinoma	histopathology		clinical	IL_3865867	IP_1117498	True	784	588	male	II
ISIC_0342851	Hospital Italiano de Buenos Aires	CC-BY	85.0	head/neck	malignant	contact polarized	squamous cell carcinoma	histopathology		dermoscopic	IL_3865867	IP_1117498	True	3024	4032	male	II
ISIC_6315203	Hospital Italiano de Buenos Aires	CC-BY	85.0	head/neck	malignant		melanoma	histopathology		clinical	IL_1134487	IP_1117498	True	847	1129	male	II
ISIC_0168716	Hospital Italiano de Buenos Aires	CC-BY	85.0	head/neck	malignant	contact polarized	melanoma	histopathology		dermoscopic	IL_1134487	IP_1117498	True	3024	4032	male	II
ISIC_4212047	Hospital Italiano de Buenos Aires	CC-BY	85.0	head/neck	malignant	contact polarized	melanoma	histopathology		dermoscopic	IL_1134487	IP_1117498	True	3024	4032	male	II
ISIC_1047011	Hospital Italiano de Buenos Aires	CC-BY	85.0	head/neck	malignant	contact polarized	melanoma	histopathology		dermoscopic	IL_1134487	IP_1117498	True	3024	4032	male	II
ISIC_6127908	Hospital Italiano de Buenos Aires	CC-BY	80.0	head/neck	malignant		basal cell carcinoma	histopathology	False	clinical	IL_5870994	IP_4473222	True	776	1035	male	I
ISIC_9314356	Hospital Italiano de Buenos Aires	CC-BY	80.0	head/neck	malignant	contact polarized	basal cell carcinoma	histopathology	False	dermoscopic	IL_5870994	IP_4473222	True	2110	1583	male	I
ISIC_9947461	Hospital Italiano de Buenos Aires	CC-BY	80.0	head/neck	malignant		basal cell carcinoma	histopathology	False	clinical	IL_6361168	IP_4473222	True	1140	1060	male	I
ISIC_3209410	Hospital Italiano de Buenos Aires	CC-BY	55.0	posterior torso	malignant	contact polarized	basal cell carcinoma	histopathology	False	dermoscopic	IL_0220249	IP_2346299	True	640	480	female	II
ISIC_8802195	Hospital Italiano de Buenos Aires	CC-BY	80.0	head/neck	malignant	contact polarized	basal cell carcinoma	histopathology	False	dermoscopic	IL_6361168	IP_4473222	True	3014	2261	male	I
ISIC_0116640	Hospital Italiano de Buenos Aires	CC-BY	80.0	lower extremity	malignant		melanoma	histopathology	True	clinical	IL_5502639	IP_7526334	True	257	232	female	I
ISIC_1301476	Hospital Italiano de Buenos Aires	CC-BY	80.0	lower extremity	malignant	contact polarized	melanoma	histopathology	True	dermoscopic	IL_5502639	IP_7526334	True	395	490	female	I
ISIC_4706882	Hospital Italiano de Buenos Aires	CC-BY	75.0	anterior torso	malignant		basal cell carcinoma	histopathology		clinical	IL_9069382	IP_0147267		2615	2719	female	II
ISIC_4331030	Hospital Italiano de Buenos Aires	CC-BY	75.0	anterior torso	malignant	contact polarized	basal cell carcinoma	histopathology		dermoscopic	IL_9069382	IP_0147267		4032	3024	female	II
ISIC_9910672	Hospital Italiano de Buenos Aires	CC-BY	75.0	head/neck	malignant		basal cell carcinoma	histopathology		clinical	IL_9222824	IP_0147267		2081	1870	female	II
ISIC_2856850	Hospital Italiano de Buenos Aires	CC-BY	75.0	head/neck	malignant	contact polarized	basal cell carcinoma	histopathology		dermoscopic	IL_9222824	IP_0147267		4032	3024	female	II
ISIC_4489603	Hospital Italiano de Buenos Aires	CC-BY	60.0	head/neck	malignant		basal cell carcinoma	histopathology		clinical	IL_2668525	IP_7513820		1240	1173	male	III
ISIC_9444427	Hospital Italiano de Buenos Aires	CC-BY	60.0	head/neck	malignant	contact polarized	basal cell carcinoma	histopathology		dermoscopic	IL_2668525	IP_7513820		3024	4032	male	III
ISIC_8948371	Hospital Italiano de Buenos Aires	CC-BY	80.0	upper extremity	malignant		basal cell carcinoma	histopathology		clinical	IL_9330933	IP_6558273	True	622	627	male	II
ISIC_8673390	Hospital Italiano de Buenos Aires	CC-BY	65.0	lower extremity	benign	contact polarized	nevus	histopathology	False	dermoscopic	IL_0032035	IP_0207220	False	640	480	female	II
ISIC_9010344	Hospital Italiano de Buenos Aires	CC-BY	80.0	upper extremity	malignant	contact polarized	basal cell carcinoma	histopathology		dermoscopic	IL_9330933	IP_6558273	True	3024	4032	male	II
ISIC_9882427	Hospital Italiano de Buenos Aires	CC-BY	80.0	anterior torso	benign		nevus	histopathology		clinical	IL_9265651	IP_6558273	True	1053	790	male	II
ISIC_0993014	Hospital Italiano de Buenos Aires	CC-BY	80.0	anterior torso	benign	contact polarized	nevus	histopathology		dermoscopic	IL_9265651	IP_6558273	True	3024	4032	male	II
ISIC_9765735	Hospital Italiano de Buenos Aires	CC-BY	80.0	lower extremity	malignant		basal cell carcinoma	histopathology		clinical	IL_0462608	IP_6558273	True	1070	936	male	II
ISIC_3684951	Hospital Italiano de Buenos Aires	CC-BY	80.0	lower extremity	malignant	contact polarized	basal cell carcinoma	histopathology		dermoscopic	IL_0462608	IP_6558273	True	4032	3024	male	II
ISIC_2224029	Hospital Italiano de Buenos Aires	CC-BY	80.0	upper extremity	benign		seborrheic keratosis	histopathology		clinical	IL_1309007	IP_6558273	True	1687	2250	male	II
ISIC_9248617	Hospital Italiano de Buenos Aires	CC-BY	80.0	upper extremity	benign	contact polarized	seborrheic keratosis	histopathology		dermoscopic	IL_1309007	IP_6558273	True	3024	4032	male	II
ISIC_9082062	Hospital Italiano de Buenos Aires	CC-BY	80.0	posterior torso	benign		nevus	histopathology		clinical	IL_4524069	IP_6558273	True	1272	1127	male	II
ISIC_0588796	Hospital Italiano de Buenos Aires	CC-BY	80.0	posterior torso	benign	contact polarized	nevus	histopathology		dermoscopic	IL_4524069	IP_6558273	True	4032	3024	male	II
ISIC_9513630	Hospital Italiano de Buenos Aires	CC-BY	45.0	posterior torso	benign		nevus	histopathology	False	clinical	IL_3801788	IP_2413128	False	870	1159	male	II
ISIC_2387381	Hospital Italiano de Buenos Aires	CC-BY	70.0	head/neck	malignant	contact polarized	squamous cell carcinoma	histopathology		dermoscopic	IL_6151684	IP_1566368		1960	4032	male	II
ISIC_4679083	Hospital Italiano de Buenos Aires	CC-BY	45.0	posterior torso	benign	contact polarized	nevus	histopathology	False	dermoscopic	IL_3801788	IP_2413128	False	4032	3024	male	II
ISIC_8738680	Hospital Italiano de Buenos Aires	CC-BY	75.0	head/neck	malignant		melanoma	histopathology		clinical	IL_3807827	IP_1561363	True	2558	1243	female	II
ISIC_3110126	Hospital Italiano de Buenos Aires	CC-BY	75.0	head/neck	malignant	contact polarized	melanoma	histopathology		dermoscopic	IL_3807827	IP_1561363	True	1575	3240	female	II
ISIC_3019909	Hospital Italiano de Buenos Aires	CC-BY	75.0	anterior torso	benign		nevus	histopathology		clinical	IL_8887018	IP_5527482		2760	1342	male	II
ISIC_7388524	Hospital Italiano de Buenos Aires	CC-BY	75.0	anterior torso	benign	contact polarized	nevus	histopathology		dermoscopic	IL_8887018	IP_5527482		1518	3124	male	II
ISIC_9060197	Hospital Italiano de Buenos Aires	CC-BY	85.0	head/neck	malignant		basal cell carcinoma	histopathology		clinical	IL_1035603	IP_3373935		1058	2176	female	III
ISIC_6885294	Hospital Italiano de Buenos Aires	CC-BY	85.0	head/neck	malignant	contact polarized	basal cell carcinoma	histopathology		dermoscopic	IL_1035603	IP_3373935		1452	2986	female	III
ISIC_2464528	Hospital Italiano de Buenos Aires	CC-BY	85.0	head/neck	malignant		basal cell carcinoma	histopathology		clinical	IL_6066818	IP_1226729		638	550	female	II
ISIC_2401042	Hospital Italiano de Buenos Aires	CC-BY	85.0	head/neck	malignant	contact polarized	basal cell carcinoma	histopathology		dermoscopic	IL_6066818	IP_1226729		1493	3071	female	II
ISIC_3951375	Hospital Italiano de Buenos Aires	CC-BY	30.0	posterior torso	benign	contact polarized	nevus	histopathology	False	dermoscopic	IL_4705234	IP_4297168	False	1920	1080	female	IV
ISIC_1400723	Hospital Italiano de Buenos Aires	CC-BY	65.0	anterior torso	malignant	contact polarized	basal cell carcinoma	histopathology		dermoscopic	IL_8379264	IP_0248765		4032	1960	male	I
ISIC_4888155	Hospital Italiano de Buenos Aires	CC-BY	55.0	head/neck	benign		actinic keratosis	histopathology	True	clinical	IL_9049450	IP_2208139	False	924	1232	female	II
ISIC_1061847	Hospital Italiano de Buenos Aires	CC-BY	55.0	head/neck	benign	contact polarized	actinic keratosis	histopathology	True	dermoscopic	IL_9049450	IP_2208139	False	2396	3195	female	II
ISIC_7957576	Hospital Italiano de Buenos Aires	CC-BY	85.0	head/neck	malignant		basal cell carcinoma	histopathology		clinical	IL_0766796	IP_5966083		846	1128	female	II
ISIC_2017112	Hospital Italiano de Buenos Aires	CC-BY	85.0	head/neck	malignant	contact polarized	basal cell carcinoma	histopathology		dermoscopic	IL_0766796	IP_5966083		2803	2103	female	II
ISIC_8489375	Hospital Italiano de Buenos Aires	CC-BY	75.0	head/neck	malignant		basal cell carcinoma	histopathology		clinical	IL_3895709	IP_3915964		878	1172	male	II
ISIC_4125711	Hospital Italiano de Buenos Aires	CC-BY	75.0	head/neck	malignant	contact polarized	basal cell carcinoma	histopathology		dermoscopic	IL_3895709	IP_3915964		2756	3674	male	II
ISIC_4205538	Hospital Italiano de Buenos Aires	CC-BY	80.0	posterior torso	malignant		melanoma	histopathology	False	clinical	IL_2912868	IP_4291496	False	516	461	male	I
ISIC_7993345	Hospital Italiano de Buenos Aires	CC-BY	80.0	posterior torso	malignant	contact polarized	melanoma	histopathology	False	dermoscopic	IL_2912868	IP_4291496	False	768	1024	male	I
ISIC_3114203	Hospital Italiano de Buenos Aires	CC-BY	65.0	head/neck	benign		actinic keratosis	histopathology		clinical	IL_7041260	IP_7256360		1309	1287	male	II
ISIC_5290918	Hospital Italiano de Buenos Aires	CC-BY	65.0	head/neck	benign	contact polarized	actinic keratosis	histopathology		dermoscopic	IL_7041260	IP_7256360		4032	3024	male	II
ISIC_8133882	Hospital Italiano de Buenos Aires	CC-BY	65.0	upper extremity	malignant	contact polarized	basal cell carcinoma	histopathology		dermoscopic	IL_7474548	IP_0248765		4032	1960	male	I
ISIC_0580759	Hospital Italiano de Buenos Aires	CC-BY	65.0	head/neck	malignant		squamous cell carcinoma	histopathology		clinical	IL_8239498	IP_7256360		981	993	male	II
ISIC_0377055	Hospital Italiano de Buenos Aires	CC-BY	65.0	head/neck	malignant	contact polarized	squamous cell carcinoma	histopathology		dermoscopic	IL_8239498	IP_7256360		3024	4032	male	II
ISIC_3471170	Hospital Italiano de Buenos Aires	CC-BY	60.0	head/neck	malignant		squamous cell carcinoma	histopathology		clinical	IL_3066011	IP_4641203		1079	1167	male	III
ISIC_3570858	Hospital Italiano de Buenos Aires	CC-BY	60.0	head/neck	malignant	contact polarized	squamous cell carcinoma	histopathology		dermoscopic	IL_3066011	IP_4641203		3024	4032	male	III
ISIC_8966458	Hospital Italiano de Buenos Aires	CC-BY	60.0	head/neck	malignant		basal cell carcinoma	histopathology		clinical	IL_5041050	IP_0551634		1313	1389	female	II
ISIC_6348247	Hospital Italiano de Buenos Aires	CC-BY	60.0	head/neck	malignant	contact polarized	basal cell carcinoma	histopathology		dermoscopic	IL_5041050	IP_0551634		3024	4032	female	II
ISIC_2700242	Hospital Italiano de Buenos Aires	CC-BY	55.0	anterior torso	malignant		basal cell carcinoma	histopathology		clinical	IL_0873714	IP_1059364		927	759	female	II
ISIC_4828029	Hospital Italiano de Buenos Aires	CC-BY	55.0	anterior torso	malignant	contact polarized	basal cell carcinoma	histopathology		dermoscopic	IL_0873714	IP_1059364		3024	4032	female	II
ISIC_0765095	Hospital Italiano de Buenos Aires	CC-BY	85.0	anterior torso	malignant		squamous cell carcinoma	histopathology		clinical	IL_9826099	IP_3451310		1631	2086	male	II
ISIC_1480519	Hospital Italiano de Buenos Aires	CC-BY	85.0	anterior torso	malignant	contact polarized	squamous cell carcinoma	histopathology		dermoscopic	IL_9826099	IP_3451310		3024	4032	male	II
ISIC_8614156	Hospital Italiano de Buenos Aires	CC-BY	50.0	posterior torso	benign	contact polarized	nevus	histopathology		dermoscopic	IL_9185684	IP_2385814		4032	1960	female	II
ISIC_0437776	Hospital Italiano de Buenos Aires	CC-BY	85.0	anterior torso	malignant	contact polarized	squamous cell carcinoma	histopathology		dermoscopic	IL_9826099	IP_3451310		3024	4032	male	II
ISIC_8272399	Hospital Italiano de Buenos Aires	CC-BY	85.0	anterior torso	benign	contact polarized	seborrheic keratosis	histopathology		dermoscopic	IL_9362413	IP_3451310		3024	4032	male	II
ISIC_4970724	Hospital Italiano de Buenos Aires	CC-BY	85.0	head/neck	malignant		squamous cell carcinoma	histopathology		clinical	IL_3177073	IP_7884622		1575	1488	male	II
ISIC_0501192	Hospital Italiano de Buenos Aires	CC-BY	85.0	head/neck	malignant	contact polarized	squamous cell carcinoma	histopathology		dermoscopic	IL_3177073	IP_7884622		3024	4032	male	II
ISIC_8930922	Hospital Italiano de Buenos Aires	CC-BY	85.0	head/neck	malignant		basal cell carcinoma	histopathology		clinical	IL_7436943	IP_7884622		915	742	male	II
ISIC_8519085	Hospital Italiano de Buenos Aires	CC-BY	85.0	head/neck	malignant	contact polarized	basal cell carcinoma	histopathology		dermoscopic	IL_7436943	IP_7884622		3024	4032	male	II
ISIC_8502375	Hospital Italiano de Buenos Aires	CC-BY	55.0	head/neck	benign	contact polarized	actinic keratosis	histopathology		dermoscopic	IL_9278370	IP_8277789		4032	3024	male	II
ISIC_6297688	Hospital Italiano de Buenos Aires	CC-BY	75.0	head/neck	malignant	contact polarized	basal cell carcinoma	histopathology		dermoscopic	IL_8200012	IP_4932731		3024	4032	male	II
ISIC_4999508	Hospital Italiano de Buenos Aires	CC-BY	75.0	head/neck	benign		actinic keratosis	histopathology		clinical	IL_8942388	IP_4932731		922	859	male	II
ISIC_8941944	Hospital Italiano de Buenos Aires	CC-BY	75.0	head/neck	benign	contact polarized	actinic keratosis	histopathology		dermoscopic	IL_8942388	IP_4932731		3024	4032	male	II
ISIC_9573206	Hospital Italiano de Buenos Aires	CC-BY	75.0	posterior torso	benign	contact polarized	nevus	histopathology		dermoscopic	IL_7552896	IP_9355646	True	3024	4032	male	II
ISIC_3504002	Hospital Italiano de Buenos Aires	CC-BY	70.0	head/neck	malignant	contact polarized	basal cell carcinoma	histopathology		dermoscopic	IL_4088847	IP_3088564		1260	2593	female	II
ISIC_8453583	Hospital Italiano de Buenos Aires	CC-BY	70.0		malignant	contact polarized	basal cell carcinoma	histopathology	False	dermoscopic	IL_3871707	IP_0645386	False	1920	1080	male	III
ISIC_6428520	Hospital Italiano de Buenos Aires	CC-BY	80.0	head/neck	benign	contact polarized	seborrheic keratosis	histopathology		dermoscopic	IL_6671594	IP_1657399		1920	1080	male
ISIC_3118406	Hospital Italiano de Buenos Aires	CC-BY	55.0	head/neck	benign	contact polarized	solar lentigo	histopathology	False	dermoscopic	IL_5923839	IP_6257236	False	1920	1080	female	III
ISIC_3906318	Hospital Italiano de Buenos Aires	CC-BY	50.0		benign	contact polarized	nevus	histopathology	True	dermoscopic	IL_6490041	IP_0292037	False	1920	1080	male	II
ISIC_5086721	Hospital Italiano de Buenos Aires	CC-BY	75.0	head/neck	malignant	contact polarized	melanoma	histopathology	False	dermoscopic	IL_6565119	IP_7034445	True	1920	1080	female	II
ISIC_8348187	Hospital Italiano de Buenos Aires	CC-BY	70.0	lower extremity	malignant	contact polarized	basal cell carcinoma	histopathology	False	dermoscopic	IL_2174880	IP_3356357	False	1920	1080	male	III
ISIC_0644328	Hospital Italiano de Buenos Aires	CC-BY	30.0	posterior torso	benign		nevus	histopathology	False	clinical	IL_5047846	IP_0232163	False	1230	1070	male	II
ISIC_1707031	Hospital Italiano de Buenos Aires	CC-BY	30.0	posterior torso	benign	contact polarized	nevus	histopathology	False	dermoscopic	IL_5047846	IP_0232163	False	3024	4032	male	II
ISIC_1383624	Hospital Italiano de Buenos Aires	CC-BY	30.0	posterior torso	benign		nevus	histopathology	False	clinical	IL_2917009	IP_0232163	False	573	545	male	II
ISIC_8852229	Hospital Italiano de Buenos Aires	CC-BY	30.0	posterior torso	benign	contact polarized	nevus	histopathology	False	dermoscopic	IL_2917009	IP_0232163	False	1787	2382	male	II
ISIC_7824315	Hospital Italiano de Buenos Aires	CC-BY	85.0	posterior torso	malignant	contact polarized	melanoma	histopathology		dermoscopic	IL_4069815	IP_1081239		1960	4032	male	II
ISIC_8413624	Hospital Italiano de Buenos Aires	CC-BY	30.0	posterior torso	benign	contact polarized	nevus		False	dermoscopic	IL_1954016	IP_0232163	False	2411	3215	male	II
ISIC_5702387	Hospital Italiano de Buenos Aires	CC-BY	30.0	posterior torso	benign		nevus		False	clinical	IL_1954016	IP_0232163	False	712	574	male	II
ISIC_9043183	Hospital Italiano de Buenos Aires	CC-BY	60.0	head/neck	malignant		basal cell carcinoma	histopathology		clinical	IL_4681551	IP_1100982		905	763	female	II
ISIC_6994675	Hospital Italiano de Buenos Aires	CC-BY	60.0	head/neck	malignant	contact polarized	basal cell carcinoma	histopathology		dermoscopic	IL_4681551	IP_1100982		1444	1925	female	II
ISIC_7498025	Hospital Italiano de Buenos Aires	CC-BY	45.0	head/neck	malignant		basal cell carcinoma	histopathology		clinical	IL_7247003	IP_0601118		469	481	female	II
ISIC_9721167	Hospital Italiano de Buenos Aires	CC-BY	45.0	head/neck	malignant	contact polarized	basal cell carcinoma	histopathology		dermoscopic	IL_7247003	IP_0601118		1439	1919	female	II
ISIC_1949623	Hospital Italiano de Buenos Aires	CC-BY	60.0	lower extremity	malignant		basal cell carcinoma	histopathology		clinical	IL_9784934	IP_9621492		1070	951	female	II
ISIC_8906116	Hospital Italiano de Buenos Aires	CC-BY	60.0	lower extremity	malignant	contact polarized	basal cell carcinoma	histopathology		dermoscopic	IL_9784934	IP_9621492		4032	3024	female	II
ISIC_8939503	Hospital Italiano de Buenos Aires	CC-BY	85.0	head/neck	malignant		basal cell carcinoma	histopathology		clinical	IL_3039529	IP_6872677		1293	1723	female	II
ISIC_4514316	Hospital Italiano de Buenos Aires	CC-BY	85.0	head/neck	malignant	contact polarized	basal cell carcinoma	histopathology		dermoscopic	IL_3039529	IP_6872677		3024	4032	female	II
ISIC_2642164	Hospital Italiano de Buenos Aires	CC-BY	65.0	head/neck	malignant	contact polarized	basal cell carcinoma	histopathology		dermoscopic	IL_0545896	IP_3672872		4032	1960	male	II
ISIC_6961311	Hospital Italiano de Buenos Aires	CC-BY	85.0	head/neck	malignant		squamous cell carcinoma	histopathology		clinical	IL_7224729	IP_6872677		1657	1242	female	II
ISIC_5086151	Hospital Italiano de Buenos Aires	CC-BY	85.0	head/neck	malignant	contact polarized	squamous cell carcinoma	histopathology		dermoscopic	IL_7224729	IP_6872677		1874	2498	female	II
ISIC_6038442	Hospital Italiano de Buenos Aires	CC-BY	50.0	anterior torso	benign		nevus	histopathology	False	clinical	IL_8088150	IP_7765996	False	1137	1070	male	II
ISIC_3566586	Hospital Italiano de Buenos Aires	CC-BY	50.0	anterior torso	benign	contact polarized	nevus	histopathology	False	dermoscopic	IL_8088150	IP_7765996	False	4032	3024	male	II
ISIC_8194745	Hospital Italiano de Buenos Aires	CC-BY	50.0	posterior torso	benign	contact polarized	nevus	histopathology	False	dermoscopic	IL_0102345	IP_7765996	False	3024	4032	male	II
ISIC_0799918	Hospital Italiano de Buenos Aires	CC-BY	85.0	anterior torso	benign		seborrheic keratosis	histopathology	False	clinical	IL_3664250	IP_3702153	False	1633	1245	male	II
ISIC_6486288	Hospital Italiano de Buenos Aires	CC-BY	85.0	anterior torso	benign	contact polarized	seborrheic keratosis	histopathology	False	dermoscopic	IL_3664250	IP_3702153	False	4032	3024	male	II
ISIC_2214759	Hospital Italiano de Buenos Aires	CC-BY	85.0	anterior torso	benign		seborrheic keratosis	histopathology	False	clinical	IL_2920159	IP_3702153	False	1383	1843	male	II
ISIC_4486613	Hospital Italiano de Buenos Aires	CC-BY	85.0	anterior torso	benign	contact polarized	seborrheic keratosis	histopathology	False	dermoscopic	IL_2920159	IP_3702153	False	1951	2602	male	II
ISIC_1733229	Hospital Italiano de Buenos Aires	CC-BY	60.0	lower extremity	benign		seborrheic keratosis	histopathology	False	clinical	IL_9685676	IP_4097598	False	1175	1144	female	II
ISIC_9188672	Hospital Italiano de Buenos Aires	CC-BY	65.0	lower extremity	benign	contact polarized	dermatofibroma	histopathology		dermoscopic	IL_8394236	IP_3672872		4032	1960	male	II
ISIC_3249490	Hospital Italiano de Buenos Aires	CC-BY	60.0	lower extremity	benign	contact polarized	seborrheic keratosis	histopathology	False	dermoscopic	IL_9685676	IP_4097598	False	3024	4032	female	II
ISIC_3881430	Hospital Italiano de Buenos Aires	CC-BY	60.0	posterior torso	benign		nevus	histopathology	False	clinical	IL_5705728	IP_4097598	False	951	865	female	II
ISIC_8577193	Hospital Italiano de Buenos Aires	CC-BY	60.0	posterior torso	benign	contact polarized	nevus	histopathology	False	dermoscopic	IL_5705728	IP_4097598	False	2221	2962	female	II
ISIC_0119854	Hospital Italiano de Buenos Aires	CC-BY	80.0	anterior torso	malignant		basal cell carcinoma	histopathology		clinical	IL_9587318	IP_2079372		1526	2036	female	I
ISIC_8102884	Hospital Italiano de Buenos Aires	CC-BY	80.0	anterior torso	malignant	contact polarized	basal cell carcinoma	histopathology		dermoscopic	IL_9587318	IP_2079372		2184	2912	female	I
ISIC_2122607	Hospital Italiano de Buenos Aires	CC-BY	65.0		benign	contact polarized	nevus	histopathology	False	dermoscopic	IL_6425441	IP_3975331	True	1920	1080	female	II
ISIC_9999251	Hospital Italiano de Buenos Aires	CC-BY	65.0	lower extremity	benign	contact polarized	actinic keratosis	histopathology	False	dermoscopic	IL_1343671	IP_3975331	True	1920	1080	female	II
ISIC_2114677	Hospital Italiano de Buenos Aires	CC-BY	80.0	posterior torso	malignant		melanoma	histopathology		clinical	IL_7131880	IP_7808184	True	1607	1524	male	II
ISIC_0638700	Hospital Italiano de Buenos Aires	CC-BY	80.0	posterior torso	malignant	contact polarized	melanoma	histopathology		dermoscopic	IL_7131880	IP_7808184	True	2611	3482	male	II
ISIC_5577519	Hospital Italiano de Buenos Aires	CC-BY	80.0	posterior torso	malignant		basal cell carcinoma	histopathology		clinical	IL_5626445	IP_7808184	True	1599	2132	male	II
ISIC_3298946	Hospital Italiano de Buenos Aires	CC-BY	85.0	posterior torso	malignant	contact polarized	basal cell carcinoma	histopathology		dermoscopic	IL_8963555	IP_6995173		1960	4032	male	II
ISIC_1936429	Hospital Italiano de Buenos Aires	CC-BY	80.0	posterior torso	malignant	contact polarized	basal cell carcinoma	histopathology		dermoscopic	IL_5626445	IP_7808184	True	2202	2935	male	II
ISIC_8111280	Hospital Italiano de Buenos Aires	CC-BY	55.0	head/neck	malignant		squamous cell carcinoma	histopathology		clinical	IL_2606689	IP_5701997		1168	1558	female	II
ISIC_9464094	Hospital Italiano de Buenos Aires	CC-BY	55.0	head/neck	malignant	contact polarized	squamous cell carcinoma	histopathology		dermoscopic	IL_2606689	IP_5701997		2862	2147	female	II
ISIC_9925949	Hospital Italiano de Buenos Aires	CC-BY	20.0	posterior torso	benign		nevus	histopathology	False	clinical	IL_1775432	IP_7203368	False	1047	1021	female	II
ISIC_0630968	Hospital Italiano de Buenos Aires	CC-BY	20.0	posterior torso	benign	contact polarized	nevus	histopathology	False	dermoscopic	IL_1775432	IP_7203368	False	3024	4032	female	II
ISIC_8775112	Hospital Italiano de Buenos Aires	CC-BY	30.0	lower extremity	benign		nevus	histopathology	True	clinical	IL_0256906	IP_0500329		1446	1323	female	II
ISIC_5264466	Hospital Italiano de Buenos Aires	CC-BY	30.0	lower extremity	benign	contact polarized	nevus	histopathology	True	dermoscopic	IL_0256906	IP_0500329		3024	4032	female	II
ISIC_0202238	Hospital Italiano de Buenos Aires	CC-BY	55.0	head/neck	malignant	contact polarized	melanoma	histopathology	False	dermoscopic	IL_9855102	IP_7008738	True	1920	1080	female
ISIC_0408926	Hospital Italiano de Buenos Aires	CC-BY	65.0	upper extremity	malignant	contact polarized	squamous cell carcinoma	histopathology	False	dermoscopic	IL_6585676	IP_9854686	True	1920	1080	male	II
ISIC_7346353	Hospital Italiano de Buenos Aires	CC-BY	50.0	head/neck	malignant	contact polarized	basal cell carcinoma	histopathology	False	dermoscopic	IL_6278941	IP_7436342	False	1920	1080	female
ISIC_2153041	Hospital Italiano de Buenos Aires	CC-BY	30.0	anterior torso	malignant	contact polarized	melanoma	histopathology	False	dermoscopic	IL_6378232	IP_6744475	True	1152	864	male	II
ISIC_0662865	Hospital Italiano de Buenos Aires	CC-BY	45.0	upper extremity	benign	contact polarized	nevus	histopathology	False	dermoscopic	IL_5133203	IP_9806536	False	1920	1080	male
ISIC_3088921	Hospital Italiano de Buenos Aires	CC-BY	45.0	posterior torso	benign	contact polarized	nevus	histopathology	False	dermoscopic	IL_3108375	IP_9806536	False	1920	1080	male
ISIC_6045898	Hospital Italiano de Buenos Aires	CC-BY	65.0	posterior torso	benign		nevus	histopathology	False	clinical	IL_0896205	IP_8404073	False	1569	1307	male	III
ISIC_2732077	Hospital Italiano de Buenos Aires	CC-BY	65.0	posterior torso	benign	contact polarized	nevus	histopathology	False	dermoscopic	IL_0896205	IP_8404073	False	3024	4032	male	III
ISIC_9669158	Hospital Italiano de Buenos Aires	CC-BY	45.0	upper extremity	malignant	contact polarized	melanoma	histopathology	False	dermoscopic	IL_9313691	IP_0679532	True	476	283	female	I
ISIC_7435333	Hospital Italiano de Buenos Aires	CC-BY	60.0	upper extremity	malignant		melanoma	histopathology	False	clinical	IL_1581392	IP_5488862	True	1249	1266	male	II
ISIC_3235131	Hospital Italiano de Buenos Aires	CC-BY	60.0	upper extremity	malignant	contact polarized	melanoma	histopathology	False	dermoscopic	IL_1581392	IP_5488862	True	3024	4032	male	II
ISIC_7128085	Hospital Italiano de Buenos Aires	CC-BY	75.0	posterior torso	malignant		basal cell carcinoma	histopathology		clinical	IL_3070676	IP_6783333		701	747	male	II
ISIC_5000172	Hospital Italiano de Buenos Aires	CC-BY	75.0	posterior torso	malignant	contact polarized	basal cell carcinoma	histopathology		dermoscopic	IL_3070676	IP_6783333		3024	4032	male	II
ISIC_4816001	Hospital Italiano de Buenos Aires	CC-BY	75.0	posterior torso	benign		nevus	histopathology		clinical	IL_5520788	IP_6783333		817	1090	male	II
ISIC_2826889	Hospital Italiano de Buenos Aires	CC-BY	55.0	head/neck	malignant	contact polarized	squamous cell carcinoma	histopathology	False	dermoscopic	IL_0357537	IP_2958522	False	640	480	male	III
ISIC_7368264	Hospital Italiano de Buenos Aires	CC-BY	75.0	posterior torso	benign	contact polarized	nevus	histopathology		dermoscopic	IL_5520788	IP_6783333		3024	4032	male	II
ISIC_3435457	Hospital Italiano de Buenos Aires	CC-BY	50.0	posterior torso	malignant		basal cell carcinoma	histopathology		clinical	IL_1605286	IP_6714333		847	1129	female	II
ISIC_1075553	Hospital Italiano de Buenos Aires	CC-BY	50.0	posterior torso	malignant	contact polarized	basal cell carcinoma	histopathology		dermoscopic	IL_1605286	IP_6714333		3024	4032	female	II
ISIC_5644176	Hospital Italiano de Buenos Aires	CC-BY	80.0	lower extremity	malignant		basal cell carcinoma	histopathology		clinical	IL_5890741	IP_0281050		1423	1114	male	II
ISIC_5644234	Hospital Italiano de Buenos Aires	CC-BY	80.0	lower extremity	malignant	contact polarized	basal cell carcinoma	histopathology		dermoscopic	IL_5890741	IP_0281050		2165	2886	male	II
ISIC_3424187	Hospital Italiano de Buenos Aires	CC-BY	55.0	anterior torso	malignant		squamous cell carcinoma	histopathology	False	clinical	IL_0337405	IP_1773325	False	1023	842	female	II
ISIC_6119111	Hospital Italiano de Buenos Aires	CC-BY	55.0	anterior torso	malignant	contact polarized	squamous cell carcinoma	histopathology	False	dermoscopic	IL_0337405	IP_1773325	False	2341	3121	female	II
ISIC_9905557	Hospital Italiano de Buenos Aires	CC-BY	55.0	lower extremity	benign		nevus	histopathology	False	clinical	IL_6061997	IP_1773325	False	1204	1059	female	II
ISIC_0151137	Hospital Italiano de Buenos Aires	CC-BY	55.0	lower extremity	benign	contact polarized	nevus	histopathology	False	dermoscopic	IL_6061997	IP_1773325	False	2771	3694	female	II
ISIC_1112864	Hospital Italiano de Buenos Aires	CC-BY	70.0	anterior torso	malignant		melanoma	histopathology		clinical	IL_4606486	IP_9586825		950	1066	male	II
ISIC_7105988	Hospital Italiano de Buenos Aires	CC-BY	70.0	posterior torso	malignant	contact polarized	melanoma	histopathology	False	dermoscopic	IL_7767090	IP_9525378	True	640	480	male	II
ISIC_2505335	Hospital Italiano de Buenos Aires	CC-BY	70.0	anterior torso	malignant	contact polarized	melanoma	histopathology		dermoscopic	IL_4606486	IP_9586825		3024	4032	male	II
ISIC_6563304	Hospital Italiano de Buenos Aires	CC-BY	65.0	lower extremity	malignant	contact polarized	melanoma	histopathology		dermoscopic	IL_4791021	IP_1726741		3024	4032	female	II
ISIC_0520507	Hospital Italiano de Buenos Aires	CC-BY	40.0	lower extremity	benign		dermatofibroma	histopathology		clinical	IL_7500912	IP_2933627		1300	1170	female	II
ISIC_5727659	Hospital Italiano de Buenos Aires	CC-BY	40.0	lower extremity	benign	contact polarized	dermatofibroma	histopathology		dermoscopic	IL_7500912	IP_2933627		3024	4032	female	II
ISIC_6129060	Hospital Italiano de Buenos Aires	CC-BY	80.0	lower extremity	benign		seborrheic keratosis	histopathology	False	clinical	IL_8889739	IP_6123331	False	731	741	female	II
ISIC_9977122	Hospital Italiano de Buenos Aires	CC-BY	80.0	lower extremity	benign	contact polarized	seborrheic keratosis	histopathology	False	dermoscopic	IL_8889739	IP_6123331	False	3252	2439	female	II
ISIC_5770532	Hospital Italiano de Buenos Aires	CC-BY	45.0	lower extremity	benign		nevus	histopathology		clinical	IL_1866559	IP_3019489		1874	1895	female	II
ISIC_6479781	Hospital Italiano de Buenos Aires	CC-BY	45.0	lower extremity	benign	contact polarized	nevus	histopathology		dermoscopic	IL_1866559	IP_3019489		2590	3453	female	II
ISIC_2465944	Hospital Italiano de Buenos Aires	CC-BY	60.0	head/neck	malignant		basal cell carcinoma	histopathology		clinical	IL_9505800	IP_5650689		1049	1072	female	II
ISIC_1225057	Hospital Italiano de Buenos Aires	CC-BY	60.0	head/neck	malignant	contact polarized	basal cell carcinoma	histopathology		dermoscopic	IL_9505800	IP_5650689		2847	2135	female	II
ISIC_2039831	Hospital Italiano de Buenos Aires	CC-BY	30.0	lower extremity	malignant	contact polarized	melanoma	histopathology		dermoscopic	IL_5787211	IP_3809381		640	480	female	II
ISIC_9611628	Hospital Italiano de Buenos Aires	CC-BY	60.0	posterior torso	benign		nevus	histopathology		clinical	IL_9391482	IP_5650689		1270	1117	female	II
ISIC_2425218	Hospital Italiano de Buenos Aires	CC-BY	60.0	posterior torso	benign	contact polarized	nevus	histopathology		dermoscopic	IL_9391482	IP_5650689		2155	2873	female	II
ISIC_6937526	Hospital Italiano de Buenos Aires	CC-BY	75.0	posterior torso	benign		nevus	histopathology	False	clinical	IL_7588215	IP_3389004	True	747	661	female	II
ISIC_1709695	Hospital Italiano de Buenos Aires	CC-BY	75.0	posterior torso	benign	contact polarized	nevus	histopathology	False	dermoscopic	IL_7588215	IP_3389004	True	2905	2178	female	II
ISIC_0921082	Hospital Italiano de Buenos Aires	CC-BY	75.0	upper extremity	benign		nevus	histopathology	False	clinical	IL_2307963	IP_1040510	True	1205	956	female	II
ISIC_6487305	Hospital Italiano de Buenos Aires	CC-BY	75.0	upper extremity	benign	contact polarized	nevus	histopathology	False	dermoscopic	IL_2307963	IP_1040510	True	2199	2933	female	II
ISIC_7756020	Hospital Italiano de Buenos Aires	CC-BY	25.0	head/neck	benign		nevus	histopathology	False	clinical	IL_4541196	IP_9454026	False	1097	1463	male	II
ISIC_2870496	Hospital Italiano de Buenos Aires	CC-BY	65.0	head/neck	benign		vascular lesion			clinical	IL_1374464	IP_7144003		452	393	female	II
ISIC_4258119	Hospital Italiano de Buenos Aires	CC-BY	60.0	upper extremity	benign		vascular lesion		False	clinical	IL_7214907	IP_3297302	False	465	357	female	II
ISIC_4035478	Hospital Italiano de Buenos Aires	CC-BY	60.0	head/neck	malignant		squamous cell carcinoma	histopathology	False	clinical	IL_3094244	IP_3297302	False	617	824	female	II
ISIC_2474411	Hospital Italiano de Buenos Aires	CC-BY	30.0	posterior torso	malignant	contact polarized	melanoma	histopathology		dermoscopic	IL_4684735	IP_3809381		640	480	female	II
ISIC_3978885	Hospital Italiano de Buenos Aires	CC-BY	35.0	anterior torso	benign		nevus			clinical	IL_0395628	IP_9853265		1017	933	female	II
ISIC_5731511	Hospital Italiano de Buenos Aires	CC-BY	35.0	upper extremity	benign		solar lentigo			clinical	IL_0573832	IP_9853265		901	905	female	II
ISIC_6542300	Hospital Italiano de Buenos Aires	CC-BY	60.0	anterior torso	benign		seborrheic keratosis			clinical	IL_1424221	IP_9885775	True	784	743	female	II
ISIC_5400713	Hospital Italiano de Buenos Aires	CC-BY	60.0	upper extremity	benign		nevus			clinical	IL_6030771	IP_9885775	True	1153	1022	female	II
ISIC_0373249	Hospital Italiano de Buenos Aires	CC-BY	60.0	lower extremity	malignant		melanoma	histopathology		clinical	IL_1701283	IP_9885775	True	789	738	female	II
ISIC_5205467	Hospital Italiano de Buenos Aires	CC-BY	80.0	lower extremity	benign		dermatofibroma			clinical	IL_8910852	IP_2877009		1500	1538	female	II
ISIC_4663260	Hospital Italiano de Buenos Aires	CC-BY	75.0	anterior torso	benign		nevus		True	clinical	IL_6462293	IP_2411102		952	838	female	II
ISIC_9651464	Hospital Italiano de Buenos Aires	CC-BY	75.0	upper extremity	benign		nevus		True	clinical	IL_3878395	IP_2411102		918	845	female	II
ISIC_3222130	Hospital Italiano de Buenos Aires	CC-BY		anterior torso	malignant		basal cell carcinoma	histopathology		clinical	IL_9896383	IP_0095265		339	372	female	II
ISIC_7038061	Hospital Italiano de Buenos Aires	CC-BY	75.0	anterior torso	malignant		squamous cell carcinoma	histopathology		clinical	IL_3210798	IP_7735544		369	356	female	II
ISIC_4910630	Hospital Italiano de Buenos Aires	CC-BY	85.0	head/neck	malignant	contact polarized	squamous cell carcinoma	histopathology		dermoscopic	IL_3270641	IP_9667170		4032	3024	male	II
ISIC_1268424	Hospital Italiano de Buenos Aires	CC-BY	30.0		benign	contact polarized	nevus	histopathology		dermoscopic	IL_5012247	IP_3809381		640	480	female	II
ISIC_8165921	Hospital Italiano de Buenos Aires	CC-BY	70.0	head/neck	malignant		basal cell carcinoma	histopathology		clinical	IL_5287196	IP_7252898		803	731	female	II
ISIC_7979741	Hospital Italiano de Buenos Aires	CC-BY	75.0	posterior torso	benign		seborrheic keratosis			clinical	IL_2126205	IP_1522045		516	447	male	II
ISIC_7089477	Hospital Italiano de Buenos Aires	CC-BY	35.0	lower extremity	benign		dermatofibroma			clinical	IL_7679546	IP_8376420		590	563	male	II
ISIC_4047069	Hospital Italiano de Buenos Aires	CC-BY	75.0	head/neck	benign		actinic keratosis			clinical	IL_3964017	IP_6904980		344	351	female	II
ISIC_7579869	Hospital Italiano de Buenos Aires	CC-BY	40.0	posterior torso	benign		nevus	histopathology		clinical	IL_4865608	IP_3992665		447	393	male	II
ISIC_7490806	Hospital Italiano de Buenos Aires	CC-BY	85.0	head/neck	malignant		squamous cell carcinoma	histopathology		clinical	IL_3110118	IP_8541253		620	562	male	II
ISIC_3518714	Hospital Italiano de Buenos Aires	CC-BY	50.0	lower extremity	malignant		melanoma	histopathology	False	clinical	IL_3810076	IP_6406539	True	512	529	male	II
ISIC_9401469	Hospital Italiano de Buenos Aires	CC-BY	80.0	posterior torso	malignant		basal cell carcinoma	histopathology		clinical	IL_3949893	IP_0964498		485	456	male	II
ISIC_3231047	Hospital Italiano de Buenos Aires	CC-BY	80.0	palms/soles	malignant		melanoma	histopathology		clinical	IL_3241236	IP_9326388		205	262	male	II
ISIC_2567615	Hospital Italiano de Buenos Aires	CC-BY	85.0	head/neck	malignant		melanoma	histopathology		clinical	IL_1761906	IP_2139616		286	249	female	II
ISIC_2367098	Hospital Italiano de Buenos Aires	CC-BY	70.0	lower extremity	malignant	contact polarized	melanoma	histopathology	False	dermoscopic	IL_2243414	IP_1222567	True	1920	1080	female	III
ISIC_6340616	Hospital Italiano de Buenos Aires	CC-BY	65.0	lower extremity	malignant		melanoma	histopathology		clinical	IL_9408242	IP_8463557		184	175	female	II
ISIC_0761934	Hospital Italiano de Buenos Aires	CC-BY	80.0	lower extremity	malignant		melanoma	histopathology		clinical	IL_3905702	IP_6838851		217	159	female	II
ISIC_6889410	Hospital Italiano de Buenos Aires	CC-BY	45.0	head/neck	malignant		basal cell carcinoma	histopathology	False	clinical	IL_2351875	IP_4771889	False	190	203	male	I
ISIC_9396173	Hospital Italiano de Buenos Aires	CC-BY	80.0	head/neck	malignant		melanoma	histopathology		clinical	IL_3397118	IP_9731995		224	172	female	II
ISIC_6584700	Hospital Italiano de Buenos Aires	CC-BY	75.0	upper extremity	malignant		melanoma	histopathology		clinical	IL_0182231	IP_2955877		300	305	female	II
ISIC_4766156	Hospital Italiano de Buenos Aires	CC-BY	40.0	posterior torso	malignant		melanoma	histopathology		clinical	IL_5167755	IP_8710793		162	152	male	II
ISIC_0708451	Hospital Italiano de Buenos Aires	CC-BY	60.0	posterior torso	malignant		melanoma	histopathology	False	clinical	IL_8692596	IP_9341045	True	475	635	male	II
ISIC_5847539	Hospital Italiano de Buenos Aires	CC-BY	85.0	lower extremity	malignant		squamous cell carcinoma	histopathology		clinical	IL_0065869	IP_6792187		1333	1777	female	II
ISIC_8536717	Hospital Italiano de Buenos Aires	CC-BY	75.0	head/neck	malignant		squamous cell carcinoma	histopathology		clinical	IL_7484000	IP_1366489		1032	1375	female	II
ISIC_0774442	Hospital Italiano de Buenos Aires	CC-BY	25.0		benign	contact polarized	nevus	histopathology		dermoscopic	IL_8223491	IP_3195622		1920	1080	male	II
ISIC_2287405	Hospital Italiano de Buenos Aires	CC-BY	50.0	head/neck	benign	contact polarized	solar lentigo	histopathology	True	dermoscopic	IL_0998198	IP_5234321	False	1920	1080	female
ISIC_7771190	Hospital Italiano de Buenos Aires	CC-BY	70.0	head/neck	malignant	contact polarized	basal cell carcinoma	histopathology	False	dermoscopic	IL_5240289	IP_2356300	True	1920	1080	male	II
ISIC_0370022	Hospital Italiano de Buenos Aires	CC-BY	40.0	lower extremity	benign		nevus		False	clinical	IL_4510049	IP_4446353	True	926	838	female
ISIC_8044078	Hospital Italiano de Buenos Aires	CC-BY	85.0	upper extremity	malignant		basal cell carcinoma	histopathology	False	clinical	IL_2695277	IP_0013793	True	932	952	male	II
ISIC_7964676	Hospital Italiano de Buenos Aires	CC-BY	85.0	lower extremity	malignant		squamous cell carcinoma	histopathology	False	clinical	IL_1923670	IP_0013793	True	1563	2240	male	II
ISIC_0633437	Hospital Italiano de Buenos Aires	CC-BY	75.0	posterior torso	malignant		melanoma	histopathology		clinical	IL_7402225	IP_2137123		340	411	male	II
ISIC_3754853	Hospital Italiano de Buenos Aires	CC-BY	55.0	posterior torso	malignant		melanoma	histopathology		clinical	IL_3699892	IP_2004044		570	761	male	III
ISIC_4875503	Hospital Italiano de Buenos Aires	CC-BY	80.0	lower extremity	malignant		squamous cell carcinoma	histopathology	False	clinical	IL_5428065	IP_3315006	False	656	668	female	II
ISIC_7169848	Hospital Italiano de Buenos Aires	CC-BY	80.0	anterior torso	malignant		squamous cell carcinoma	histopathology	False	clinical	IL_2440183	IP_3315006	False	1093	1457	female	II
ISIC_3159253	Hospital Italiano de Buenos Aires	CC-BY	70.0	anterior torso	malignant		melanoma	histopathology	False	clinical	IL_9645108	IP_1483579	True	1683	2245	female	II
ISIC_7753429	Hospital Italiano de Buenos Aires	CC-BY	75.0	upper extremity	benign	contact polarized	nevus	histopathology	False	dermoscopic	IL_9548275	IP_0214540	True	1920	1080	female	II
ISIC_1152189	Hospital Italiano de Buenos Aires	CC-BY	70.0	anterior torso	malignant		basal cell carcinoma	histopathology	False	clinical	IL_1792549	IP_1483579	True	988	1010	female	II
ISIC_8850095	Hospital Italiano de Buenos Aires	CC-BY	75.0	head/neck	malignant		basal cell carcinoma	histopathology	False	clinical	IL_5217061	IP_7265725	True	656	875	male	II
ISIC_7611886	Hospital Italiano de Buenos Aires	CC-BY	75.0	anterior torso	malignant		melanoma	histopathology	False	clinical	IL_7982414	IP_7265725	True	316	264	male	II
ISIC_3359048	Hospital Italiano de Buenos Aires	CC-BY	75.0	posterior torso	malignant		melanoma	histopathology	False	clinical	IL_7639685	IP_8208342	True	1018	1146	female	II
ISIC_5220778	Hospital Italiano de Buenos Aires	CC-BY	75.0	head/neck	malignant		basal cell carcinoma	histopathology	False	clinical	IL_9229911	IP_8208342	True	1282	961	female	II
ISIC_5121137	Hospital Italiano de Buenos Aires	CC-BY	85.0	head/neck	malignant		basal cell carcinoma	histopathology	False	clinical	IL_0973744	IP_8208342	True	379	380	female	II
ISIC_6926022	Hospital Italiano de Buenos Aires	CC-BY		lower extremity	benign	contact polarized	dermatofibroma	histopathology		dermoscopic	IL_4195290	IP_1751755		1920	1080	female
ISIC_6200169	Hospital Italiano de Buenos Aires	CC-BY	50.0	anterior torso	benign	contact polarized	nevus	histopathology	False	dermoscopic	IL_9438417	IP_8461521	False	1920	1080	female	II
ISIC_1810807	Hospital Italiano de Buenos Aires	CC-BY	30.0	lower extremity	malignant	contact polarized	melanoma	histopathology	False	dermoscopic	IL_7437495	IP_1615343	False	1920	1080	female	III
ISIC_7993515	Hospital Italiano de Buenos Aires	CC-BY	40.0	lower extremity	benign	contact polarized	nevus	histopathology	False	dermoscopic	IL_8123853	IP_6831352	False	1920	1080	female
ISIC_1813577	Hospital Italiano de Buenos Aires	CC-BY	75.0		malignant	contact polarized	melanoma	histopathology	False	dermoscopic	IL_1252219	IP_0774325	False	1920	1080	male	III
ISIC_5566484	Hospital Italiano de Buenos Aires	CC-BY	75.0	posterior torso	malignant	contact polarized	melanoma	histopathology	False	dermoscopic	IL_0144737	IP_8195964	True	640	480	male	II
ISIC_8233814	Hospital Italiano de Buenos Aires	CC-BY	35.0	head/neck	malignant	contact polarized	basal cell carcinoma	histopathology		dermoscopic	IL_4195929	IP_3928555		3024	4032	female	II
ISIC_3487766	Hospital Italiano de Buenos Aires	CC-BY	65.0	upper extremity	malignant	contact polarized	melanoma	histopathology		dermoscopic	IL_5533380	IP_4247962		640	480	female	II
ISIC_4163869	Hospital Italiano de Buenos Aires	CC-BY	75.0	posterior torso	malignant	contact polarized	melanoma	histopathology	False	dermoscopic	IL_0054159	IP_2105239	True	640	480	male
ISIC_3740351	Hospital Italiano de Buenos Aires	CC-BY	80.0	posterior torso	malignant	contact polarized	melanoma	histopathology	False	dermoscopic	IL_4250712	IP_7968700	True	640	480	female	I
ISIC_1431710	Hospital Italiano de Buenos Aires	CC-BY	80.0	upper extremity	malignant	contact polarized	melanoma	histopathology	False	dermoscopic	IL_4723897	IP_7968700	True	640	480	female	I
ISIC_1997620	Hospital Italiano de Buenos Aires	CC-BY	80.0	head/neck	malignant	contact polarized	squamous cell carcinoma	histopathology		dermoscopic	IL_8182238	IP_0446005		240	320	male	II
ISIC_5841971	Hospital Italiano de Buenos Aires	CC-BY	30.0		malignant	contact polarized	melanoma	histopathology	False	dermoscopic	IL_3096683	IP_9428318	True	3024	4032	male	II
ISIC_4029548	Hospital Italiano de Buenos Aires	CC-BY	85.0	head/neck	malignant	contact polarized	squamous cell carcinoma	histopathology		dermoscopic	IL_2822496	IP_3525266		320	240	male	III
ISIC_9280667	Hospital Italiano de Buenos Aires	CC-BY	30.0	anterior torso	benign	contact polarized	nevus	histopathology		dermoscopic	IL_4427884	IP_2333985		240	320	female	III
ISIC_5373632	Hospital Italiano de Buenos Aires	CC-BY	85.0	upper extremity	malignant	contact polarized	squamous cell carcinoma	histopathology		dermoscopic	IL_2034257	IP_2409824		3024	4032	female	III
ISIC_6128833	Hospital Italiano de Buenos Aires	CC-BY	85.0	upper extremity	malignant	contact polarized	basal cell carcinoma	histopathology		dermoscopic	IL_9538195	IP_3370482		1184	888	male	II
ISIC_7836709	Hospital Italiano de Buenos Aires	CC-BY	35.0	head/neck	benign	contact polarized	nevus			dermoscopic	IL_2469593	IP_3928555		4032	3024	female	II
ISIC_3037206	Hospital Italiano de Buenos Aires	CC-BY	50.0	upper extremity	benign	contact polarized	nevus	histopathology		dermoscopic	IL_4594339	IP_1702479		666	888	female	III
ISIC_1412871	Hospital Italiano de Buenos Aires	CC-BY	80.0	lower extremity	malignant	contact polarized	melanoma	histopathology		dermoscopic	IL_9220560	IP_7805648		666	888	female	III
ISIC_9309212	Hospital Italiano de Buenos Aires	CC-BY	65.0		malignant	contact polarized	basal cell carcinoma	histopathology		dermoscopic	IL_3094443	IP_9046195		666	888	male	III
ISIC_1293255	Hospital Italiano de Buenos Aires	CC-BY	55.0		malignant	contact polarized	basal cell carcinoma	histopathology		dermoscopic	IL_2256733	IP_6384187		1184	888	male	III
ISIC_9187217	Hospital Italiano de Buenos Aires	CC-BY	55.0		benign	contact polarized	nevus	histopathology	False	dermoscopic	IL_4146389	IP_3225258	False	1184	888	male	II
ISIC_7150949	Hospital Italiano de Buenos Aires	CC-BY	45.0		benign	contact polarized	nevus	histopathology		dermoscopic	IL_7722505	IP_6035700		1184	888	male
ISIC_4854546	Hospital Italiano de Buenos Aires	CC-BY	85.0	upper extremity	benign	contact polarized	solar lentigo	histopathology		dermoscopic	IL_7738407	IP_2498144		666	888	male	II
ISIC_8902296	Hospital Italiano de Buenos Aires	CC-BY	40.0	lateral torso	malignant	contact polarized	melanoma	histopathology	False	dermoscopic	IL_4520698	IP_0311962	True	640	480	male	III
ISIC_9569426	Hospital Italiano de Buenos Aires	CC-BY	40.0	head/neck	malignant	contact polarized	melanoma	histopathology	False	dermoscopic	IL_8841301	IP_0311962	True	640	480	male	III
ISIC_8760682	Hospital Italiano de Buenos Aires	CC-BY	40.0	head/neck	benign	contact polarized	nevus	histopathology	False	dermoscopic	IL_0812366	IP_0311962	True	4032	3024	male	III
ISIC_3397588	Hospital Italiano de Buenos Aires	CC-BY	35.0	anterior torso	benign	contact polarized	nevus	histopathology		dermoscopic	IL_2612813	IP_0330850		4032	3024	female	II
ISIC_3131925	Hospital Italiano de Buenos Aires	CC-BY	40.0	head/neck	benign	contact polarized	nevus	histopathology	False	dermoscopic	IL_9960543	IP_0311962	True	4032	3024	male	III
ISIC_6524286	Hospital Italiano de Buenos Aires	CC-BY	85.0	head/neck	malignant	contact polarized	squamous cell carcinoma	histopathology		dermoscopic	IL_8960181	IP_0939434		4032	3024	female	II
ISIC_1606343	Hospital Italiano de Buenos Aires	CC-BY	70.0	head/neck	benign	contact polarized	nevus	histopathology		dermoscopic	IL_0862264	IP_7460725		3024	4032	female	II
ISIC_5555131	Hospital Italiano de Buenos Aires	CC-BY	65.0	head/neck	malignant	contact polarized	basal cell carcinoma	histopathology		dermoscopic	IL_0632184	IP_3386756		3024	4032	female	II
ISIC_5759661	Hospital Italiano de Buenos Aires	CC-BY	75.0	anterior torso	malignant	contact polarized	basal cell carcinoma	histopathology		dermoscopic	IL_3538887	IP_8107767		3024	4032	male	II
ISIC_0784936	Hospital Italiano de Buenos Aires	CC-BY	75.0	anterior torso	benign		vascular lesion			clinical	IL_0051948	IP_8107767		768	1024	male	II
ISIC_9729425	Hospital Italiano de Buenos Aires	CC-BY	75.0	anterior torso	benign	contact polarized	vascular lesion			dermoscopic	IL_0051948	IP_8107767		768	1024	male	II
ISIC_2596867	Hospital Italiano de Buenos Aires	CC-BY	75.0	posterior torso	benign		vascular lesion			clinical	IL_0602189	IP_8107767		768	1024	male	II
ISIC_7346491	Hospital Italiano de Buenos Aires	CC-BY	25.0	posterior torso	malignant	contact polarized	melanoma	histopathology		dermoscopic	IL_2601737	IP_8542863	True	640	480	male	II
ISIC_6646645	Hospital Italiano de Buenos Aires	CC-BY	65.0	anterior torso	malignant	contact polarized	melanoma	histopathology	True	dermoscopic	IL_5837846	IP_4051388	True	640	480	male	II
ISIC_0477738	Hospital Italiano de Buenos Aires	CC-BY	75.0	posterior torso	benign	contact polarized	vascular lesion			dermoscopic	IL_0602189	IP_8107767		768	1024	male	II
ISIC_4415554	Hospital Italiano de Buenos Aires	CC-BY	75.0	posterior torso	benign		seborrheic keratosis			clinical	IL_3557062	IP_8107767		768	1024	male	II
ISIC_6218790	Hospital Italiano de Buenos Aires	CC-BY	75.0	posterior torso	benign	contact polarized	seborrheic keratosis			dermoscopic	IL_3557062	IP_8107767		768	1024	male	II
ISIC_3388616	Hospital Italiano de Buenos Aires	CC-BY	75.0	anterior torso	benign		vascular lesion			clinical	IL_6898262	IP_8107767		768	1024	male	II
ISIC_5916445	Hospital Italiano de Buenos Aires	CC-BY	75.0	anterior torso	benign	contact polarized	vascular lesion			dermoscopic	IL_6898262	IP_8107767		768	1024	male	II
ISIC_8617795	Hospital Italiano de Buenos Aires	CC-BY	25.0	head/neck	benign	contact polarized	nevus		False	dermoscopic	IL_5361546	IP_9966565	False	4032	3024	female	II
ISIC_8614870	Hospital Italiano de Buenos Aires	CC-BY	25.0	lower extremity	benign	contact polarized	nevus	histopathology	False	dermoscopic	IL_9925958	IP_9966565	False	3024	4032	female	II
ISIC_3143299	Hospital Italiano de Buenos Aires	CC-BY	25.0	posterior torso	benign	contact polarized	nevus	histopathology	False	dermoscopic	IL_5222998	IP_9966565	False	4032	3024	female	II
ISIC_9930788	Hospital Italiano de Buenos Aires	CC-BY	50.0	lower extremity	malignant	contact polarized	basal cell carcinoma	histopathology	False	dermoscopic	IL_9569130	IP_2576931	False	4032	3024	female	II
ISIC_8927080	Hospital Italiano de Buenos Aires	CC-BY	85.0	upper extremity	malignant	contact polarized	basal cell carcinoma	histopathology		dermoscopic	IL_1977299	IP_6102993		4032	3024	female	I
ISIC_5698566	Hospital Italiano de Buenos Aires	CC-BY	75.0	posterior torso	malignant	contact polarized	melanoma	histopathology	False	dermoscopic	IL_8499384	IP_9284170	True	640	480	male	I
ISIC_3438618	Hospital Italiano de Buenos Aires	CC-BY	85.0	upper extremity	malignant	contact polarized	basal cell carcinoma	histopathology		dermoscopic	IL_1523771	IP_6102993		4032	3024	female	I
ISIC_1195561	Hospital Italiano de Buenos Aires	CC-BY	65.0	upper extremity	malignant	contact polarized	basal cell carcinoma	histopathology		dermoscopic	IL_7632784	IP_1794938		4032	3024	male	II
ISIC_0371179	Hospital Italiano de Buenos Aires	CC-BY	65.0	upper extremity	malignant	contact polarized	basal cell carcinoma	histopathology		dermoscopic	IL_2236610	IP_1794938		3024	4032	male	II
ISIC_2627758	Hospital Italiano de Buenos Aires	CC-BY	70.0		benign	contact polarized	nevus	histopathology	False	dermoscopic	IL_0137792	IP_6304785	True	703	937	female	III
ISIC_9420341	Hospital Italiano de Buenos Aires	CC-BY	55.0	lower extremity	benign	contact polarized	nevus	histopathology		dermoscopic	IL_3668756	IP_2919597		703	937	female
ISIC_2943379	Hospital Italiano de Buenos Aires	CC-BY	70.0	head/neck	malignant	contact polarized	basal cell carcinoma	histopathology		dermoscopic	IL_9024634	IP_1429861		703	937	female
ISIC_8092226	Hospital Italiano de Buenos Aires	CC-BY	55.0		benign	contact polarized	seborrheic keratosis	histopathology	False	dermoscopic	IL_7070145	IP_9973647	True	703	937	male
ISIC_3304758	Hospital Italiano de Buenos Aires	CC-BY	75.0	head/neck	benign	contact polarized	actinic keratosis	histopathology	False	dermoscopic	IL_0904087	IP_4772694	True	4032	3024	female	II
ISIC_4716453	Hospital Italiano de Buenos Aires	CC-BY	85.0	head/neck	malignant	contact polarized	basal cell carcinoma	histopathology	False	dermoscopic	IL_0813786	IP_1252834	False	3024	4032	male	II
ISIC_3839522	Hospital Italiano de Buenos Aires	CC-BY	85.0	head/neck	malignant	contact polarized	basal cell carcinoma	histopathology		dermoscopic	IL_7226995	IP_9107521		3024	4032	male	II
ISIC_4537252	Hospital Italiano de Buenos Aires	CC-BY	75.0	anterior torso	malignant	contact polarized	basal cell carcinoma	histopathology	False	dermoscopic	IL_7615671	IP_9284170	True	640	480	male	I
ISIC_9766934	Hospital Italiano de Buenos Aires	CC-BY	85.0		malignant	contact polarized	basal cell carcinoma	histopathology		dermoscopic	IL_1728025	IP_9107521		3024	4032	male	II
ISIC_5174665	Hospital Italiano de Buenos Aires	CC-BY	45.0	upper extremity	benign	contact polarized	nevus		True	dermoscopic	IL_1561991	IP_3733060	False	3024	4032	female
ISIC_6585351	Hospital Italiano de Buenos Aires	CC-BY	30.0	palms/soles	benign	contact polarized	nevus	histopathology		dermoscopic	IL_8603777	IP_1749049		3024	4032	female	II
ISIC_7629750	Hospital Italiano de Buenos Aires	CC-BY	45.0	anterior torso	benign	contact polarized	nevus			dermoscopic	IL_3251055	IP_2318326		3024	4032	female	I
ISIC_4445863	Hospital Italiano de Buenos Aires	CC-BY	45.0	anterior torso	benign	contact polarized	nevus			dermoscopic	IL_1409489	IP_2318326		3024	4032	female	I
ISIC_5817621	Hospital Italiano de Buenos Aires	CC-BY	45.0	lower extremity	benign	contact polarized	nevus			dermoscopic	IL_6803312	IP_2318326		3024	4032	female	I
ISIC_1600101	Hospital Italiano de Buenos Aires	CC-BY	45.0		benign	contact polarized	nevus			dermoscopic	IL_5096547	IP_2318326		4032	3024	female	I
ISIC_2283090	Hospital Italiano de Buenos Aires	CC-BY	35.0	lower extremity	benign	contact polarized	nevus	histopathology		dermoscopic	IL_3299234	IP_2738413		3024	4032	female	I
ISIC_2657883	Hospital Italiano de Buenos Aires	CC-BY	35.0	posterior torso	benign	contact polarized	nevus			dermoscopic	IL_2730258	IP_2738413		3024	4032	female	I
ISIC_9712239	Hospital Italiano de Buenos Aires	CC-BY	35.0	posterior torso	benign	contact polarized	nevus			dermoscopic	IL_3183000	IP_2738413		3024	4032	female	I
ISIC_4085035	Hospital Italiano de Buenos Aires	CC-BY	75.0	lateral torso	benign	contact polarized	seborrheic keratosis		False	dermoscopic	IL_1809634	IP_9284170	True	640	480	male	I
ISIC_8998096	Hospital Italiano de Buenos Aires	CC-BY	35.0	palms/soles	benign	contact polarized	nevus			dermoscopic	IL_2973966	IP_2738413		3024	4032	female	I
ISIC_0331449	Hospital Italiano de Buenos Aires	CC-BY	45.0	posterior torso	benign	contact polarized	nevus	histopathology		dermoscopic	IL_6041952	IP_1287590		4032	3024	male	II
ISIC_7924913	Hospital Italiano de Buenos Aires	CC-BY	60.0	posterior torso	malignant	contact polarized	melanoma	histopathology	False	dermoscopic	IL_2921619	IP_7432169	True	640	480	male	III
ISIC_0511290	Hospital Italiano de Buenos Aires	CC-BY	25.0	lower extremity	benign	contact polarized	nevus			dermoscopic	IL_0396863	IP_8326549		4032	3024	female	I
ISIC_2883836	Hospital Italiano de Buenos Aires	CC-BY	25.0	lower extremity	benign	contact polarized	nevus			dermoscopic	IL_4837884	IP_8326549		3024	4032	female	I
ISIC_8693729	Hospital Italiano de Buenos Aires	CC-BY	25.0	upper extremity	benign	contact polarized	nevus			dermoscopic	IL_6429649	IP_8326549		3024	4032	female	I
ISIC_4767060	Hospital Italiano de Buenos Aires	CC-BY	25.0	upper extremity	benign	contact polarized	nevus			dermoscopic	IL_2111798	IP_8326549		4032	3024	female	I
ISIC_7058279	Hospital Italiano de Buenos Aires	CC-BY	25.0	upper extremity	benign	contact polarized	nevus		False	dermoscopic	IL_9421186	IP_8760962	True	3024	4032	female	II
ISIC_1169087	Hospital Italiano de Buenos Aires	CC-BY	25.0	posterior torso	benign	contact polarized	nevus		False	dermoscopic	IL_9584311	IP_8760962	True	3024	4032	female	II
ISIC_5409096	Hospital Italiano de Buenos Aires	CC-BY	25.0	posterior torso	benign	contact polarized	nevus		False	dermoscopic	IL_2070628	IP_8760962	True	3024	4032	female	II
ISIC_8678583	Hospital Italiano de Buenos Aires	CC-BY	80.0	anterior torso	malignant	contact polarized	melanoma	histopathology		dermoscopic	IL_8085303	IP_8549992	True	1200	1600	male	II
ISIC_9955470	Hospital Italiano de Buenos Aires	CC-BY	25.0	lower extremity	benign	contact polarized	nevus		False	dermoscopic	IL_7534613	IP_8760962	True	3024	4032	female	II
ISIC_5295520	Hospital Italiano de Buenos Aires	CC-BY	75.0	head/neck	malignant	contact polarized	melanoma	histopathology		dermoscopic	IL_9881910	IP_1908503		640	480	male	II
ISIC_4172789	Hospital Italiano de Buenos Aires	CC-BY	50.0	lower extremity	malignant	contact polarized	melanoma	histopathology		dermoscopic	IL_2623480	IP_6525026	True	640	480	male	II
ISIC_1936710	Hospital Italiano de Buenos Aires	CC-BY	85.0	posterior torso	benign	contact polarized	nevus			dermoscopic	IL_4124713	IP_7760539	True	4032	3024	male	II
ISIC_1163959	Hospital Italiano de Buenos Aires	CC-BY	85.0	lower extremity	benign	contact polarized	nevus			dermoscopic	IL_2556632	IP_7760539	True	3024	4032	male	II
ISIC_7307028	Hospital Italiano de Buenos Aires	CC-BY	20.0	lower extremity	benign	contact polarized	nevus		False	dermoscopic	IL_6818892	IP_0024882	False	3024	4032	female	II
ISIC_9939005	Hospital Italiano de Buenos Aires	CC-BY	20.0	anterior torso	benign	contact polarized	nevus		False	dermoscopic	IL_1418943	IP_8123122	False	3024	4032	female	II
ISIC_5867238	Hospital Italiano de Buenos Aires	CC-BY	20.0	anterior torso	benign	contact polarized	nevus		False	dermoscopic	IL_8926433	IP_8123122	False	3024	4032	female	II
ISIC_7492627	Hospital Italiano de Buenos Aires	CC-BY	20.0	lower extremity	benign	contact polarized	nevus		False	dermoscopic	IL_0711234	IP_8123122	False	3024	4032	female	II
ISIC_6813711	Hospital Italiano de Buenos Aires	CC-BY	70.0	anterior torso	malignant	contact polarized	basal cell carcinoma	histopathology	False	dermoscopic	IL_9189667	IP_2306048	False	3024	4032	male	II
ISIC_2643675	Hospital Italiano de Buenos Aires	CC-BY	20.0	lower extremity	benign	contact polarized	nevus		False	dermoscopic	IL_3640591	IP_8123122	False	4032	3024	female	II
ISIC_9239505	Hospital Italiano de Buenos Aires	CC-BY	65.0	upper extremity	benign	contact polarized	nevus		False	dermoscopic	IL_1751294	IP_7705323	False	2075	2766	female	II
ISIC_6050113	Hospital Italiano de Buenos Aires	CC-BY	40.0	lower extremity	benign	contact polarized	nevus	histopathology	False	dermoscopic	IL_1347663	IP_0398509	False	3024	4032	male	II
ISIC_8925463	Hospital Italiano de Buenos Aires	CC-BY	75.0	head/neck	malignant	contact polarized	basal cell carcinoma	histopathology		dermoscopic	IL_6866730	IP_6347933		4032	3024	male	II
ISIC_9417047	Hospital Italiano de Buenos Aires	CC-BY	75.0	anterior torso	malignant	contact polarized	basal cell carcinoma	histopathology		dermoscopic	IL_4267487	IP_6347933		3024	4032	male	II
ISIC_8346315	Hospital Italiano de Buenos Aires	CC-BY	35.0	anterior torso	benign	contact polarized	nevus			dermoscopic	IL_9587540	IP_5002052		3024	4032	female	II
ISIC_6906741	Hospital Italiano de Buenos Aires	CC-BY	35.0	anterior torso	benign	contact polarized	nevus			dermoscopic	IL_1877268	IP_5002052		4032	3024	female	II
ISIC_1366505	Hospital Italiano de Buenos Aires	CC-BY	35.0	upper extremity	benign	contact polarized	nevus			dermoscopic	IL_7175130	IP_5002052		3024	4032	female	II
ISIC_7586913	Hospital Italiano de Buenos Aires	CC-BY	35.0		benign	contact polarized	nevus			dermoscopic	IL_0514683	IP_5002052		3024	4032	female	II
ISIC_1368976	Hospital Italiano de Buenos Aires	CC-BY	35.0	palms/soles	benign	contact polarized	nevus			dermoscopic	IL_6149955	IP_5002052		3024	4032	female	II
ISIC_2421565	Hospital Italiano de Buenos Aires	CC-BY	35.0	posterior torso	malignant	contact polarized	melanoma	histopathology	True	dermoscopic	IL_2253396	IP_6809738	False	3264	2448	female	II
ISIC_6270346	Hospital Italiano de Buenos Aires	CC-BY	35.0	anterior torso	benign	contact polarized	nevus			dermoscopic	IL_3637074	IP_7228742		3024	4032	female	II
ISIC_6600684	Hospital Italiano de Buenos Aires	CC-BY	35.0	anterior torso	benign	contact polarized	nevus			dermoscopic	IL_5068945	IP_7228742		3024	4032	female	II
ISIC_9397749	Hospital Italiano de Buenos Aires	CC-BY	45.0	posterior torso	benign	contact polarized	nevus		False	dermoscopic	IL_4678969	IP_7263570	True	4032	3024	male	II
ISIC_6992479	Hospital Italiano de Buenos Aires	CC-BY	45.0	lower extremity	benign	contact polarized	nevus		False	dermoscopic	IL_7873244	IP_7263570	True	3024	4032	male	II
ISIC_8792684	Hospital Italiano de Buenos Aires	CC-BY	35.0	anterior torso	malignant	contact polarized	melanoma	histopathology	False	dermoscopic	IL_3049104	IP_9277025	True	3024	4032	female	II
ISIC_4033848	Hospital Italiano de Buenos Aires	CC-BY	55.0	upper extremity	benign	contact polarized	nevus		False	dermoscopic	IL_6991366	IP_1296603	False	3024	4032	female	II
ISIC_0141681	Hospital Italiano de Buenos Aires	CC-BY	50.0	upper extremity	benign	contact polarized	nevus		False	dermoscopic	IL_1666755	IP_6206689	True	3024	4032	male	II
ISIC_1935605	Hospital Italiano de Buenos Aires	CC-BY	75.0	head/neck	malignant	contact polarized	basal cell carcinoma	histopathology		dermoscopic	IL_9792863	IP_2363839		4032	3024	male	II
ISIC_7076637	Hospital Italiano de Buenos Aires	CC-BY	75.0	head/neck	malignant	contact polarized	basal cell carcinoma	histopathology		dermoscopic	IL_9792863	IP_2363839		3024	4032	male	II
ISIC_9729122	Hospital Italiano de Buenos Aires	CC-BY	50.0	head/neck	benign	contact polarized	nevus			dermoscopic	IL_2205959	IP_9642873		3024	4032	female	II
ISIC_9333062	Hospital Italiano de Buenos Aires	CC-BY	35.0	lower extremity	benign	contact polarized	nevus	histopathology	True	dermoscopic	IL_8899158	IP_6809738	False	3024	4032	female	II
ISIC_1993128	Hospital Italiano de Buenos Aires	CC-BY	50.0	head/neck	benign	contact polarized	solar lentigo			dermoscopic	IL_1557294	IP_9642873		4032	3024	female	II
ISIC_5822470	Hospital Italiano de Buenos Aires	CC-BY	50.0	anterior torso	benign	contact polarized	nevus			dermoscopic	IL_0098914	IP_9642873		3024	4032	female	II
ISIC_5703951	Hospital Italiano de Buenos Aires	CC-BY	50.0	lower extremity	benign	contact polarized	dermatofibroma			dermoscopic	IL_0298823	IP_9642873		3024	4032	female	II
ISIC_4299584	Hospital Italiano de Buenos Aires	CC-BY	50.0	lower extremity	benign	contact polarized	dermatofibroma			dermoscopic	IL_1052174	IP_9642873		3024	4032	female	II
ISIC_0462317	Hospital Italiano de Buenos Aires	CC-BY	55.0	anterior torso	benign	contact polarized	nevus			dermoscopic	IL_3570098	IP_7938826		3024	4032	female	II
ISIC_2132963	Hospital Italiano de Buenos Aires	CC-BY	55.0	posterior torso	benign	contact polarized	nevus			dermoscopic	IL_3498762	IP_7938826		3024	4032	female	II
ISIC_5186358	Hospital Italiano de Buenos Aires	CC-BY	55.0	anterior torso	benign	contact polarized	nevus			dermoscopic	IL_2089739	IP_7938826		3024	4032	female	II
ISIC_8311079	Hospital Italiano de Buenos Aires	CC-BY	55.0	anterior torso	benign	contact polarized	nevus			dermoscopic	IL_1000328	IP_7938826		3024	4032	female	II
ISIC_0554180	Hospital Italiano de Buenos Aires	CC-BY	55.0	anterior torso	benign	contact polarized	nevus			dermoscopic	IL_3916081	IP_7938826		3024	4032	female	II
ISIC_0199971	Hospital Italiano de Buenos Aires	CC-BY	55.0	anterior torso	benign	contact polarized	nevus			dermoscopic	IL_6773574	IP_7938826		3024	4032	female	II
ISIC_1588157	Hospital Italiano de Buenos Aires	CC-BY	80.0	anterior torso	malignant	contact polarized	basal cell carcinoma	histopathology		dermoscopic	IL_5730696	IP_1529893		4032	3024	male	II
ISIC_5868397	Hospital Italiano de Buenos Aires	CC-BY	55.0	anterior torso	benign	contact polarized	nevus			dermoscopic	IL_4221809	IP_7938826		3024	4032	female	II
ISIC_7087577	Hospital Italiano de Buenos Aires	CC-BY	55.0	posterior torso	benign	contact polarized	nevus			dermoscopic	IL_5883415	IP_7938826		3024	4032	female	II
ISIC_7320676	Hospital Italiano de Buenos Aires	CC-BY	55.0		benign	contact polarized	nevus			dermoscopic	IL_2337181	IP_7938826		3024	4032	female	II
ISIC_9120796	Hospital Italiano de Buenos Aires	CC-BY	55.0	posterior torso	malignant	contact polarized	basal cell carcinoma	histopathology		dermoscopic	IL_1699781	IP_9696499		3024	4032	male	III
ISIC_2061233	Hospital Italiano de Buenos Aires	CC-BY	55.0	posterior torso	benign	contact polarized	nevus	histopathology		dermoscopic	IL_2068231	IP_9696499		3024	4032	male	III
ISIC_1141058	Hospital Italiano de Buenos Aires	CC-BY	20.0	anterior torso	benign	contact polarized	nevus		True	dermoscopic	IL_0907670	IP_9876233		3024	4032	male	II
ISIC_8774580	Hospital Italiano de Buenos Aires	CC-BY	20.0	posterior torso	benign	contact polarized	nevus		True	dermoscopic	IL_3761230	IP_9876233		4032	3024	male	II
ISIC_1385650	Hospital Italiano de Buenos Aires	CC-BY	20.0	posterior torso	benign	contact polarized	nevus		True	dermoscopic	IL_1375445	IP_9876233		4032	3024	male	II
ISIC_7217475	Hospital Italiano de Buenos Aires	CC-BY	20.0		benign	contact polarized	nevus		True	dermoscopic	IL_6003270	IP_9876233		4032	3024	male	II
ISIC_7131837	Hospital Italiano de Buenos Aires	CC-BY	20.0	anterior torso	benign	contact polarized	nevus		True	dermoscopic	IL_6316270	IP_9876233		3024	4032	male	II
ISIC_1516153	Hospital Italiano de Buenos Aires	CC-BY	80.0	anterior torso	malignant	contact polarized	basal cell carcinoma	histopathology		dermoscopic	IL_3148066	IP_1529893		3024	4032	male	II
ISIC_2914469	Hospital Italiano de Buenos Aires	CC-BY	20.0	anterior torso	benign	contact polarized	nevus		True	dermoscopic	IL_3292072	IP_9876233		3024	4032	male	II
ISIC_0630195	Hospital Italiano de Buenos Aires	CC-BY	40.0	posterior torso	malignant	contact polarized	basal cell carcinoma	histopathology	False	dermoscopic	IL_4297272	IP_5190758	False	640	480	male	II
ISIC_2750923	Hospital Italiano de Buenos Aires	CC-BY	80.0	head/neck	benign	contact polarized	vascular lesion		False	dermoscopic	IL_3242610	IP_0214625	False	640	480	male	II
ISIC_7894542	Hospital Italiano de Buenos Aires	CC-BY	80.0	head/neck	malignant	contact polarized	basal cell carcinoma	histopathology	False	dermoscopic	IL_0391815	IP_0214625	False	640	480	male	II
ISIC_9626660	Hospital Italiano de Buenos Aires	CC-BY	80.0	head/neck	malignant	contact polarized	basal cell carcinoma	histopathology	False	dermoscopic	IL_0391815	IP_0214625	False	640	480	male	II
ISIC_4208886	Hospital Italiano de Buenos Aires	CC-BY	80.0		benign	contact polarized	vascular lesion		False	dermoscopic	IL_0820072	IP_0214625	False	640	480	male	II
ISIC_5567431	Hospital Italiano de Buenos Aires	CC-BY	80.0	anterior torso	benign	contact polarized	nevus		False	dermoscopic	IL_8563830	IP_0214625	False	640	480	male	II
ISIC_1573370	Hospital Italiano de Buenos Aires	CC-BY	80.0	anterior torso	benign	contact polarized	nevus		False	dermoscopic	IL_4840568	IP_0214625	False	640	480	male	II
ISIC_9149374	Hospital Italiano de Buenos Aires	CC-BY	80.0	posterior torso	benign	contact polarized	nevus		False	dermoscopic	IL_6610222	IP_0214625	False	640	480	male	II
ISIC_8772836	Hospital Italiano de Buenos Aires	CC-BY	80.0	palms/soles	benign	contact polarized	nevus		False	dermoscopic	IL_7570397	IP_0214625	False	640	480	male	II
ISIC_9876533	Hospital Italiano de Buenos Aires	CC-BY	50.0	lower extremity	malignant	contact polarized	melanoma	histopathology	False	dermoscopic	IL_7972414	IP_9495313	True	3264	2448	male	I
ISIC_6126704	Hospital Italiano de Buenos Aires	CC-BY	60.0	head/neck	malignant	contact polarized	melanoma	histopathology	False	dermoscopic	IL_0066008	IP_8546360	True	3264	2448	female	II
ISIC_1299452	Hospital Italiano de Buenos Aires	CC-BY	75.0	lower extremity	malignant	contact polarized	melanoma	histopathology	False	dermoscopic	IL_3354760	IP_4817230	True	640	480	female	II
ISIC_5604408	Hospital Italiano de Buenos Aires	CC-BY	75.0	lower extremity	malignant	contact polarized	squamous cell carcinoma	histopathology	False	dermoscopic	IL_2055980	IP_4817230	True	640	480	female	II
ISIC_1521119	Hospital Italiano de Buenos Aires	CC-BY	75.0	lower extremity	malignant	contact polarized	squamous cell carcinoma	histopathology	False	dermoscopic	IL_2055980	IP_4817230	True	640	480	female	II
ISIC_2762326	Hospital Italiano de Buenos Aires	CC-BY	75.0	lower extremity	malignant	contact polarized	squamous cell carcinoma	histopathology	False	dermoscopic	IL_2055980	IP_4817230	True	640	480	female	II
ISIC_6463451	Hospital Italiano de Buenos Aires	CC-BY	75.0	lower extremity	malignant	contact polarized	squamous cell carcinoma	histopathology	False	dermoscopic	IL_2055980	IP_4817230	True	640	480	female	II
ISIC_5819075	Hospital Italiano de Buenos Aires	CC-BY	75.0	anterior torso	benign	contact polarized	nevus		False	dermoscopic	IL_3808977	IP_4817230	True	640	480	female	II
ISIC_1133103	Hospital Italiano de Buenos Aires	CC-BY	75.0		benign	contact polarized	nevus		False	dermoscopic	IL_3330226	IP_4817230	True	640	480	female	II
ISIC_8030233	Hospital Italiano de Buenos Aires	CC-BY	75.0		benign	contact polarized	nevus		False	dermoscopic	IL_8671426	IP_4817230	True	640	480	female	II
ISIC_5978232	Hospital Italiano de Buenos Aires	CC-BY	75.0	anterior torso	benign	contact polarized	nevus	histopathology	False	dermoscopic	IL_5675353	IP_4817230	True	640	480	female	II
ISIC_3830607	Hospital Italiano de Buenos Aires	CC-BY	80.0	head/neck	malignant	contact polarized	basal cell carcinoma	histopathology		dermoscopic	IL_7771775	IP_6182640		3024	4032	male	II
ISIC_8954688	Hospital Italiano de Buenos Aires	CC-BY	60.0	palms/soles	benign	contact polarized	nevus	histopathology	False	dermoscopic	IL_4892242	IP_8546360	True	4032	3024	female	II
ISIC_0404097	Hospital Italiano de Buenos Aires	CC-BY	80.0	head/neck	malignant	contact polarized	basal cell carcinoma	histopathology		dermoscopic	IL_9559854	IP_6182640		3024	4032	male	II
ISIC_4542236	Hospital Italiano de Buenos Aires	CC-BY	75.0	lower extremity	malignant	contact polarized	basal cell carcinoma	histopathology		dermoscopic	IL_0966191	IP_6793136		4032	3024	male	II
ISIC_7022116	Hospital Italiano de Buenos Aires	CC-BY	75.0	head/neck	malignant	contact polarized	basal cell carcinoma	histopathology		dermoscopic	IL_4619760	IP_6793136		3024	4032	male	II
ISIC_3471895	Hospital Italiano de Buenos Aires	CC-BY	50.0	upper extremity	benign	contact polarized	nevus		False	dermoscopic	IL_9809343	IP_3875370	True	1920	1080	female	II
ISIC_9988844	Hospital Italiano de Buenos Aires	CC-BY	50.0	anterior torso	benign	contact polarized	nevus		False	dermoscopic	IL_5724975	IP_3875370	True	1920	1080	female	II
ISIC_1114771	Hospital Italiano de Buenos Aires	CC-BY	50.0	anterior torso	benign	contact polarized	nevus		False	dermoscopic	IL_3774987	IP_3875370	True	1920	1080	female	II
ISIC_8073246	Hospital Italiano de Buenos Aires	CC-BY	50.0	anterior torso	benign	contact polarized	nevus		False	dermoscopic	IL_0969802	IP_3875370	True	1920	1080	female	II
ISIC_2791829	Hospital Italiano de Buenos Aires	CC-BY	50.0	lower extremity	benign	contact polarized	nevus		False	dermoscopic	IL_9143040	IP_3875370	True	1920	1080	female	II
ISIC_2322882	Hospital Italiano de Buenos Aires	CC-BY	50.0	upper extremity	benign	contact polarized	nevus		False	dermoscopic	IL_5868536	IP_3875370	True	1920	1080	female	II
ISIC_4105940	Hospital Italiano de Buenos Aires	CC-BY	50.0	upper extremity	benign	contact polarized	solar lentigo		False	dermoscopic	IL_0658399	IP_3875370	True	1920	1080	female	II
ISIC_0225097	Hospital Italiano de Buenos Aires	CC-BY	75.0	posterior torso	malignant	contact polarized	basal cell carcinoma	histopathology	False	dermoscopic	IL_9070623	IP_1668152	False	640	480	female	II
ISIC_6858967	Hospital Italiano de Buenos Aires	CC-BY	50.0	lower extremity	benign	contact polarized	nevus		False	dermoscopic	IL_2385137	IP_3875370	True	1920	1080	female	II
ISIC_1979964	Hospital Italiano de Buenos Aires	CC-BY	50.0	posterior torso	benign	contact polarized	nevus		False	dermoscopic	IL_4417364	IP_3875370	True	1920	1080	female	II
ISIC_5041733	Hospital Italiano de Buenos Aires	CC-BY	50.0	posterior torso	benign	contact polarized	nevus		False	dermoscopic	IL_8468133	IP_3875370	True	1920	1080	female	II
ISIC_3549843	Hospital Italiano de Buenos Aires	CC-BY	50.0	posterior torso	benign	contact polarized	nevus		False	dermoscopic	IL_9877734	IP_3875370	True	1920	1080	female	II
ISIC_1859025	Hospital Italiano de Buenos Aires	CC-BY	50.0	posterior torso	benign	contact polarized	nevus		False	dermoscopic	IL_9064596	IP_3875370	True	1920	1080	female	II
ISIC_4447916	Hospital Italiano de Buenos Aires	CC-BY	50.0	posterior torso	benign	contact polarized	nevus		False	dermoscopic	IL_2677729	IP_3875370	True	1920	1080	female	II
ISIC_0480697	Hospital Italiano de Buenos Aires	CC-BY	50.0	lower extremity	benign	contact polarized	nevus		False	dermoscopic	IL_8904771	IP_3875370	True	1920	1080	female	II
ISIC_2082962	Hospital Italiano de Buenos Aires	CC-BY	50.0	lower extremity	benign	contact polarized	solar lentigo		False	dermoscopic	IL_3121779	IP_3875370	True	1920	1080	female	II
ISIC_8081874	Hospital Italiano de Buenos Aires	CC-BY	50.0	lower extremity	benign	contact polarized	nevus		False	dermoscopic	IL_4452698	IP_3875370	True	1920	1080	female	II
ISIC_1565082	Hospital Italiano de Buenos Aires	CC-BY	50.0	lower extremity	benign	contact polarized	nevus		False	dermoscopic	IL_3150083	IP_3875370	True	1920	1080	female	II
ISIC_0333412	Hospital Italiano de Buenos Aires	CC-BY	80.0	posterior torso	malignant	contact polarized	basal cell carcinoma	histopathology	False	dermoscopic	IL_7170324	IP_5504955	False	640	480	female	I
ISIC_3473056	Hospital Italiano de Buenos Aires	CC-BY	35.0	anterior torso	benign	contact polarized	nevus		False	dermoscopic	IL_4729479	IP_8450638	False	1920	1080	female	II
ISIC_8113304	Hospital Italiano de Buenos Aires	CC-BY	35.0	lower extremity	benign	contact polarized	nevus		False	dermoscopic	IL_2779948	IP_8450638	False	1920	1080	female	II
ISIC_3403532	Hospital Italiano de Buenos Aires	CC-BY	35.0	lower extremity	benign	contact polarized	nevus		False	dermoscopic	IL_1323170	IP_8450638	False	1920	1080	female	II
ISIC_1243946	Hospital Italiano de Buenos Aires	CC-BY	35.0	upper extremity	benign	contact polarized	nevus		False	dermoscopic	IL_9044478	IP_8450638	False	1920	1080	female	II
ISIC_8837985	Hospital Italiano de Buenos Aires	CC-BY	35.0	upper extremity	benign	contact polarized	nevus		False	dermoscopic	IL_4322116	IP_8450638	False	1920	1080	female	II
ISIC_1096970	Hospital Italiano de Buenos Aires	CC-BY	35.0	upper extremity	benign	contact polarized	nevus		False	dermoscopic	IL_6232291	IP_8450638	False	1920	1080	female	II
ISIC_8479513	Hospital Italiano de Buenos Aires	CC-BY	35.0	upper extremity	benign	contact polarized	nevus		False	dermoscopic	IL_0754213	IP_8450638	False	1920	1080	female	II
ISIC_4623020	Hospital Italiano de Buenos Aires	CC-BY	35.0	upper extremity	benign	contact polarized	nevus		False	dermoscopic	IL_1893456	IP_8450638	False	1920	1080	female	II
ISIC_9058406	Hospital Italiano de Buenos Aires	CC-BY	35.0	posterior torso	benign	contact polarized	nevus		False	dermoscopic	IL_0847224	IP_8450638	False	1920	1080	female	II
ISIC_4185188	Hospital Italiano de Buenos Aires	CC-BY	35.0	posterior torso	benign	contact polarized	nevus		False	dermoscopic	IL_2997977	IP_8450638	False	1920	1080	female	II
ISIC_0235462	Hospital Italiano de Buenos Aires	CC-BY	80.0	anterior torso	benign	contact polarized	seborrheic keratosis		False	dermoscopic	IL_1580365	IP_5504955	False	640	480	female	I
ISIC_1099966	Hospital Italiano de Buenos Aires	CC-BY	35.0	posterior torso	benign	contact polarized	nevus		False	dermoscopic	IL_7733031	IP_8450638	False	1920	1080	female	II
ISIC_0679886	Hospital Italiano de Buenos Aires	CC-BY	35.0	posterior torso	benign	contact polarized	nevus	single image expert consensus	False	dermoscopic	IL_9497750	IP_8450638	False	1920	1080	female	II
ISIC_3382191	Hospital Italiano de Buenos Aires	CC-BY	35.0	posterior torso	benign	contact polarized	nevus		False	dermoscopic	IL_6482445	IP_8450638	False	1920	1080	female	II
ISIC_6800389	Hospital Italiano de Buenos Aires	CC-BY	35.0	posterior torso	benign	contact polarized	nevus		False	dermoscopic	IL_5892615	IP_8450638	False	1920	1080	female	II
ISIC_7711976	Hospital Italiano de Buenos Aires	CC-BY	35.0	posterior torso	benign	contact polarized	nevus		False	dermoscopic	IL_4707174	IP_8450638	False	1920	1080	female	II
ISIC_3654102	Hospital Italiano de Buenos Aires	CC-BY	35.0		benign	contact polarized	nevus		False	dermoscopic	IL_4004543	IP_8450638	False	1920	1080	female	II
ISIC_2058767	Hospital Italiano de Buenos Aires	CC-BY	35.0	posterior torso	benign	contact polarized	nevus		False	dermoscopic	IL_5739151	IP_8450638	False	1920	1080	female	II
ISIC_0141408	Hospital Italiano de Buenos Aires	CC-BY	35.0		benign	contact polarized	nevus		False	dermoscopic	IL_2773088	IP_8450638	False	1920	1080	female	II
ISIC_5503013	Hospital Italiano de Buenos Aires	CC-BY	35.0	posterior torso	benign	contact polarized	nevus		False	dermoscopic	IL_9602806	IP_8450638	False	1920	1080	female	II
ISIC_8032536	Hospital Italiano de Buenos Aires	CC-BY	35.0		benign	contact polarized	nevus		False	dermoscopic	IL_4673359	IP_8450638	False	1920	1080	female	II
ISIC_4645865	Hospital Italiano de Buenos Aires	CC-BY	65.0	posterior torso	benign	contact polarized	nevus	histopathology	False	dermoscopic	IL_0910000	IP_4287801	False	640	480	female	II
ISIC_8614007	Hospital Italiano de Buenos Aires	CC-BY	35.0	anterior torso	benign	contact polarized	nevus		False	dermoscopic	IL_5713873	IP_8450638	False	1920	1080	female	II
ISIC_6032373	Hospital Italiano de Buenos Aires	CC-BY	35.0	posterior torso	benign	contact polarized	nevus		False	dermoscopic	IL_1043970	IP_8450638	False	1920	1080	female	II
ISIC_7518056	Hospital Italiano de Buenos Aires	CC-BY	35.0	lower extremity	benign	contact polarized	nevus		False	dermoscopic	IL_3627796	IP_8450638	False	1920	1080	female	II
ISIC_1970454	Hospital Italiano de Buenos Aires	CC-BY	35.0	lower extremity	benign	contact polarized	nevus		False	dermoscopic	IL_5256970	IP_8450638	False	1920	1080	female	II
ISIC_5852950	Hospital Italiano de Buenos Aires	CC-BY	25.0	upper extremity	benign	contact polarized	nevus		False	dermoscopic	IL_3545516	IP_3746855	False	1920	1080	female	II
ISIC_6438679	Hospital Italiano de Buenos Aires	CC-BY	25.0	anterior torso	benign	contact polarized	nevus		False	dermoscopic	IL_7682253	IP_3746855	False	1920	1080	female	II
ISIC_6177508	Hospital Italiano de Buenos Aires	CC-BY	25.0	upper extremity	benign	contact polarized	nevus		False	dermoscopic	IL_7081499	IP_3746855	False	1920	1080	female	II
ISIC_0984487	Hospital Italiano de Buenos Aires	CC-BY	25.0	posterior torso	benign	contact polarized	nevus		False	dermoscopic	IL_1451416	IP_3746855	False	1920	1080	female	II
ISIC_6547193	Hospital Italiano de Buenos Aires	CC-BY	25.0	posterior torso	benign	contact polarized	nevus		False	dermoscopic	IL_2417986	IP_3746855	False	1920	1080	female	II
ISIC_8232332	Hospital Italiano de Buenos Aires	CC-BY	25.0	posterior torso	benign	contact polarized	nevus		False	dermoscopic	IL_8381900	IP_3746855	False	1920	1080	female	II
ISIC_3033701	Hospital Italiano de Buenos Aires	CC-BY	65.0	posterior torso	malignant	contact polarized	melanoma	histopathology	False	dermoscopic	IL_6084851	IP_4287801	False	3024	4032	female	II
ISIC_7577697	Hospital Italiano de Buenos Aires	CC-BY	25.0	posterior torso	benign	contact polarized	nevus		False	dermoscopic	IL_3068593	IP_3746855	False	1920	1080	female	II
ISIC_4564762	Hospital Italiano de Buenos Aires	CC-BY	25.0	lower extremity	benign	contact polarized	nevus		False	dermoscopic	IL_6639566	IP_3746855	False	1920	1080	female	II
ISIC_8234208	Hospital Italiano de Buenos Aires	CC-BY	25.0	lower extremity	benign	contact polarized	nevus		False	dermoscopic	IL_8618140	IP_3746855	False	1920	1080	female	II
ISIC_5264349	Hospital Italiano de Buenos Aires	CC-BY	25.0	palms/soles	benign	contact polarized	nevus		False	dermoscopic	IL_6439523	IP_3746855	False	1920	1080	female	II
ISIC_5888810	Hospital Italiano de Buenos Aires	CC-BY	35.0	anterior torso	benign	contact polarized	nevus		False	dermoscopic	IL_6606588	IP_9328831	False	1920	1080	female	II
ISIC_8086106	Hospital Italiano de Buenos Aires	CC-BY	35.0	anterior torso	benign	contact polarized	nevus		False	dermoscopic	IL_7187554	IP_9328831	False	1920	1080	female	II
ISIC_5918979	Hospital Italiano de Buenos Aires	CC-BY	35.0	anterior torso	benign	contact polarized	nevus		False	dermoscopic	IL_5000141	IP_9328831	False	1920	1080	female	II
ISIC_9250149	Hospital Italiano de Buenos Aires	CC-BY	35.0	anterior torso	benign	contact polarized	nevus		False	dermoscopic	IL_8063701	IP_9328831	False	1920	1080	female	II
ISIC_0079358	Hospital Italiano de Buenos Aires	CC-BY	35.0	anterior torso	benign	contact polarized	nevus		False	dermoscopic	IL_3989348	IP_9328831	False	1920	1080	female	II
ISIC_5530584	Hospital Italiano de Buenos Aires	CC-BY	35.0	anterior torso	benign	contact polarized	nevus		False	dermoscopic	IL_9765728	IP_9328831	False	1920	1080	female	II
ISIC_5254914	Hospital Italiano de Buenos Aires	CC-BY	50.0	posterior torso	benign	contact polarized	nevus		False	dermoscopic	IL_8056394	IP_6804093	False	640	480	female	II
ISIC_9542893	Hospital Italiano de Buenos Aires	CC-BY	35.0	anterior torso	benign	contact polarized	nevus		False	dermoscopic	IL_8283457	IP_9328831	False	1920	1080	female	II
ISIC_8653165	Hospital Italiano de Buenos Aires	CC-BY	35.0	anterior torso	benign	contact polarized	nevus		False	dermoscopic	IL_3891700	IP_9328831	False	1920	1080	female	II
ISIC_6725236	Hospital Italiano de Buenos Aires	CC-BY	35.0	head/neck	benign	contact polarized	nevus		False	dermoscopic	IL_2380316	IP_9328831	False	1920	1080	female	II
ISIC_9811964	Hospital Italiano de Buenos Aires	CC-BY	35.0	posterior torso	benign	contact polarized	nevus		False	dermoscopic	IL_2955769	IP_9328831	False	1920	1080	female	II
ISIC_1593833	Hospital Italiano de Buenos Aires	CC-BY	35.0	posterior torso	benign	contact polarized	nevus		False	dermoscopic	IL_5399682	IP_9328831	False	1920	1080	female	II
ISIC_1591541	Hospital Italiano de Buenos Aires	CC-BY	35.0	posterior torso	benign	contact polarized	nevus		False	dermoscopic	IL_3045189	IP_9328831	False	1920	1080	female	II
ISIC_8253210	Hospital Italiano de Buenos Aires	CC-BY	35.0	posterior torso	benign	contact polarized	nevus		False	dermoscopic	IL_8578128	IP_9328831	False	1920	1080	female	II
ISIC_3107044	Hospital Italiano de Buenos Aires	CC-BY	35.0	posterior torso	benign	contact polarized	nevus		False	dermoscopic	IL_6953278	IP_9328831	False	1920	1080	female	II
ISIC_4635075	Hospital Italiano de Buenos Aires	CC-BY	35.0	posterior torso	benign	contact polarized	nevus		False	dermoscopic	IL_6905839	IP_9328831	False	1920	1080	female	II
ISIC_6155733	Hospital Italiano de Buenos Aires	CC-BY	35.0	posterior torso	benign	contact polarized	nevus		False	dermoscopic	IL_3209636	IP_9328831	False	1920	1080	female	II
ISIC_1156761	Hospital Italiano de Buenos Aires	CC-BY	35.0	head/neck	benign	contact polarized	nevus			dermoscopic	IL_4959696	IP_6179768		640	480	male
ISIC_6021247	Hospital Italiano de Buenos Aires	CC-BY	35.0	posterior torso	benign	contact polarized	nevus		False	dermoscopic	IL_2632067	IP_9328831	False	1920	1080	female	II
ISIC_3772311	Hospital Italiano de Buenos Aires	CC-BY	35.0	posterior torso	benign	contact polarized	nevus		False	dermoscopic	IL_3659700	IP_9328831	False	1920	1080	female	II
ISIC_6243440	Hospital Italiano de Buenos Aires	CC-BY	35.0	posterior torso	benign	contact polarized	nevus		False	dermoscopic	IL_3659700	IP_9328831	False	1920	1080	female	II
ISIC_0875010	Hospital Italiano de Buenos Aires	CC-BY	35.0	lower extremity	benign	contact polarized	nevus		False	dermoscopic	IL_2965987	IP_9328831	False	1920	1080	female	II
ISIC_7747824	Hospital Italiano de Buenos Aires	CC-BY	35.0	lower extremity	benign	contact polarized	solar lentigo		False	dermoscopic	IL_9327085	IP_9328831	False	1920	1080	female	II
ISIC_9089005	Hospital Italiano de Buenos Aires	CC-BY	35.0	lower extremity	benign	contact polarized	nevus		False	dermoscopic	IL_7629973	IP_9328831	False	1920	1080	female	II
ISIC_2941155	Hospital Italiano de Buenos Aires	CC-BY	35.0	anterior torso	benign	contact polarized	nevus		False	dermoscopic	IL_2531515	IP_9328831	False	1920	1080	female	II
ISIC_3929329	Hospital Italiano de Buenos Aires	CC-BY	35.0	anterior torso	benign	contact polarized	nevus		False	dermoscopic	IL_0067988	IP_9328831	False	1920	1080	female	II
ISIC_8054866	Hospital Italiano de Buenos Aires	CC-BY	35.0		benign	contact polarized	nevus		False	dermoscopic	IL_0435529	IP_9328831	False	1920	1080	female	II
ISIC_3606734	Hospital Italiano de Buenos Aires	CC-BY	35.0	anterior torso	benign	contact polarized	nevus		False	dermoscopic	IL_3043470	IP_9328831	False	1920	1080	female	II
ISIC_7866161	Hospital Italiano de Buenos Aires	CC-BY	35.0	upper extremity	benign	contact polarized	nevus			dermoscopic	IL_4460987	IP_6179768		640	480	male
ISIC_4572891	Hospital Italiano de Buenos Aires	CC-BY	65.0		malignant	contact polarized	melanoma	histopathology		dermoscopic	IL_3143295	IP_1829752		3024	4032	female
ISIC_8473293	Hospital Italiano de Buenos Aires	CC-BY	75.0		malignant	contact polarized	melanoma	histopathology		dermoscopic	IL_3064026	IP_9648606		3024	4032	female
ISIC_0088904	Hospital Italiano de Buenos Aires	CC-BY	50.0		malignant	contact polarized	basal cell carcinoma	histopathology	False	dermoscopic	IL_8711401	IP_0222733	False	4032	3024	female	II
ISIC_6775574	Hospital Italiano de Buenos Aires	CC-BY	75.0	lower extremity	malignant	contact polarized	basal cell carcinoma	histopathology	False	dermoscopic	IL_7568313	IP_5518588	True	4032	3024	male	III
ISIC_4947108	Hospital Italiano de Buenos Aires	CC-BY	45.0	head/neck	malignant	contact polarized	basal cell carcinoma	histopathology		dermoscopic	IL_6133491	IP_9992081		3024	4032	male
ISIC_7164903	Hospital Italiano de Buenos Aires	CC-BY	55.0	lower extremity	benign	contact polarized	nevus	histopathology		dermoscopic	IL_5664729	IP_9234838	True	3024	4032	female	II
ISIC_3204657	Hospital Italiano de Buenos Aires	CC-BY	55.0	lower extremity	benign	contact polarized	dermatofibroma	histopathology	False	dermoscopic	IL_9585230	IP_7547464	True	4032	3024	female	III
ISIC_1999826	Hospital Italiano de Buenos Aires	CC-BY	35.0	oral/genital	malignant	contact polarized	squamous cell carcinoma	histopathology	False	dermoscopic	IL_5681285	IP_7789397	False	640	480	female	II
ISIC_0224810	Hospital Italiano de Buenos Aires	CC-BY	35.0	oral/genital	malignant	contact polarized	squamous cell carcinoma	histopathology	False	dermoscopic	IL_5681285	IP_7789397	False	640	480	female	II
ISIC_6357401	Hospital Italiano de Buenos Aires	CC-BY	70.0	posterior torso	benign	contact polarized	nevus	histopathology	False	dermoscopic	IL_8991738	IP_9998114	True	720	480	male	II
ISIC_5587663	Hospital Italiano de Buenos Aires	CC-BY	50.0	lower extremity	benign	contact polarized	nevus		False	dermoscopic	IL_6829361	IP_9495313	True	3024	4032	male	I
ISIC_3386975	Hospital Italiano de Buenos Aires	CC-BY	35.0	lower extremity	benign	contact polarized	nevus			dermoscopic	IL_8645132	IP_6179768		640	480	male
ISIC_5805361	Hospital Italiano de Buenos Aires	CC-BY	70.0	anterior torso	benign	contact polarized	seborrheic keratosis		False	dermoscopic	IL_1960281	IP_9998114	True	640	480	male	II
ISIC_7465865	Hospital Italiano de Buenos Aires	CC-BY	70.0	upper extremity	malignant	contact polarized	squamous cell carcinoma	histopathology	False	dermoscopic	IL_7059987	IP_9998114	True	640	480	male	II
ISIC_0289994	Hospital Italiano de Buenos Aires	CC-BY	70.0	upper extremity	malignant	contact polarized	squamous cell carcinoma	histopathology	False	dermoscopic	IL_7059987	IP_9998114	True	640	480	male	II
ISIC_0641560	Hospital Italiano de Buenos Aires	CC-BY	40.0		benign	contact polarized	nevus		False	dermoscopic	IL_2580047	IP_1404370	False	1920	1080	male
ISIC_7087262	Hospital Italiano de Buenos Aires	CC-BY	40.0		benign	contact polarized	nevus		False	dermoscopic	IL_0748342	IP_1404370	False	1920	1080	male
ISIC_7110015	Hospital Italiano de Buenos Aires	CC-BY	40.0	upper extremity	benign	contact polarized	nevus		False	dermoscopic	IL_5532380	IP_1404370	False	1920	1080	male
ISIC_0320077	Hospital Italiano de Buenos Aires	CC-BY	40.0		benign	contact polarized	nevus		False	dermoscopic	IL_0581481	IP_1404370	False	1920	1080	male
ISIC_9235932	Hospital Italiano de Buenos Aires	CC-BY	40.0		benign	contact polarized	nevus		False	dermoscopic	IL_1048304	IP_1404370	False	1920	1080	male
ISIC_0776470	Hospital Italiano de Buenos Aires	CC-BY	40.0		benign	contact polarized	nevus		False	dermoscopic	IL_2768754	IP_1404370	False	1920	1080	male
ISIC_2665133	Hospital Italiano de Buenos Aires	CC-BY	40.0		benign	contact polarized	nevus		False	dermoscopic	IL_9842387	IP_1404370	False	1920	1080	male
ISIC_2006754	Hospital Italiano de Buenos Aires	CC-BY	60.0	posterior torso	malignant	contact polarized	melanoma	histopathology	False	dermoscopic	IL_4098954	IP_3130162	True	640	480	female	II
ISIC_5649585	Hospital Italiano de Buenos Aires	CC-BY	40.0	lower extremity	benign	contact polarized	nevus		False	dermoscopic	IL_5429641	IP_1404370	False	1920	1080	male
ISIC_6760120	Hospital Italiano de Buenos Aires	CC-BY	40.0		benign	contact polarized	nevus		False	dermoscopic	IL_1517503	IP_1404370	False	1920	1080	male
ISIC_1109178	Hospital Italiano de Buenos Aires	CC-BY	40.0		benign	contact polarized	nevus		False	dermoscopic	IL_4720761	IP_1404370	False	1920	1080	male
ISIC_5944090	Hospital Italiano de Buenos Aires	CC-BY	40.0		benign	contact polarized	nevus		False	dermoscopic	IL_0860595	IP_1404370	False	1920	1080	male
ISIC_7314588	Hospital Italiano de Buenos Aires	CC-BY	40.0		benign	contact polarized	nevus		False	dermoscopic	IL_7406599	IP_1404370	False	1920	1080	male
ISIC_8842827	Hospital Italiano de Buenos Aires	CC-BY	40.0		benign	contact polarized	nevus		False	dermoscopic	IL_6705568	IP_1404370	False	1920	1080	male
ISIC_5258479	Hospital Italiano de Buenos Aires	CC-BY	40.0		benign	contact polarized	nevus		False	dermoscopic	IL_7957871	IP_1404370	False	1920	1080	male
ISIC_7350243	Hospital Italiano de Buenos Aires	CC-BY	40.0		benign	contact polarized	nevus		False	dermoscopic	IL_4856569	IP_1404370	False	1920	1080	male
ISIC_9951833	Hospital Italiano de Buenos Aires	CC-BY	40.0	upper extremity	benign	contact polarized	nevus		False	dermoscopic	IL_4818356	IP_1404370	False	1920	1080	male
ISIC_9292767	Hospital Italiano de Buenos Aires	CC-BY	40.0	lower extremity	benign	contact polarized	nevus		False	dermoscopic	IL_0066556	IP_1404370	False	1920	1080	male
ISIC_4093488	Hospital Italiano de Buenos Aires	CC-BY	45.0	posterior torso	malignant	contact polarized	melanoma	histopathology	False	dermoscopic	IL_7544597	IP_6044945	True	640	480	female	II
ISIC_9989778	Hospital Italiano de Buenos Aires	CC-BY	40.0		benign	contact polarized	nevus		False	dermoscopic	IL_8944708	IP_1404370	False	1920	1080	male
ISIC_8902611	Hospital Italiano de Buenos Aires	CC-BY	80.0	posterior torso	malignant	contact polarized	squamous cell carcinoma	histopathology		dermoscopic	IL_2946051	IP_6937340		3024	4032	male	II
ISIC_9759583	Hospital Italiano de Buenos Aires	CC-BY	55.0	upper extremity	malignant	contact polarized	squamous cell carcinoma	histopathology		dermoscopic	IL_5447502	IP_0041636		3024	4032	female	II
ISIC_7752332	Hospital Italiano de Buenos Aires	CC-BY	85.0	head/neck	malignant	contact polarized	squamous cell carcinoma	histopathology		dermoscopic	IL_5299187	IP_5112313		3024	4032	female	II
ISIC_7903695	Hospital Italiano de Buenos Aires	CC-BY	70.0	head/neck	malignant	contact polarized	squamous cell carcinoma	histopathology		dermoscopic	IL_9701157	IP_5664551		3001	2507	male	II
ISIC_1714225	Hospital Italiano de Buenos Aires	CC-BY	75.0	lower extremity	benign	contact polarized	actinic keratosis	histopathology		dermoscopic	IL_1126225	IP_6621115		3024	4032	female	I
ISIC_5140276	Hospital Italiano de Buenos Aires	CC-BY	70.0	upper extremity	malignant	contact polarized	squamous cell carcinoma	histopathology	False	dermoscopic	IL_9714393	IP_0939358	False	3024	4032	female	II
ISIC_6998964	Hospital Italiano de Buenos Aires	CC-BY	85.0	head/neck	malignant	contact polarized	squamous cell carcinoma	histopathology		dermoscopic	IL_1928438	IP_5796068		4032	3024	male	II
ISIC_5634599	Hospital Italiano de Buenos Aires	CC-BY	85.0	head/neck	malignant	contact polarized	squamous cell carcinoma	histopathology		dermoscopic	IL_4612097	IP_0823466		4032	3024	female	II
ISIC_4007421	Hospital Italiano de Buenos Aires	CC-BY	60.0		benign	contact polarized	nevus			dermoscopic	IL_6247959	IP_4064247	True	1920	1080	male
ISIC_7739392	Hospital Italiano de Buenos Aires	CC-BY	85.0	head/neck	malignant	contact polarized	basal cell carcinoma	histopathology		dermoscopic	IL_1937691	IP_6381524		640	480	male	II
ISIC_3844442	Hospital Italiano de Buenos Aires	CC-BY	60.0		benign	contact polarized	nevus			dermoscopic	IL_6805753	IP_4064247	True	1920	1080	male
ISIC_5507397	Hospital Italiano de Buenos Aires	CC-BY	60.0		benign	contact polarized	nevus			dermoscopic	IL_3827555	IP_4064247	True	1920	1080	male
ISIC_2025941	Hospital Italiano de Buenos Aires	CC-BY	60.0		benign	contact polarized	nevus			dermoscopic	IL_8895402	IP_4064247	True	1920	1080	male
ISIC_9418190	Hospital Italiano de Buenos Aires	CC-BY	60.0		benign	contact polarized	nevus			dermoscopic	IL_3920732	IP_4064247	True	1920	1080	male
ISIC_4889384	Hospital Italiano de Buenos Aires	CC-BY	60.0		benign	contact polarized	nevus			dermoscopic	IL_4041528	IP_4064247	True	1920	1080	male
ISIC_1705532	Hospital Italiano de Buenos Aires	CC-BY	60.0		benign	contact polarized	nevus			dermoscopic	IL_5001012	IP_4064247	True	1920	1080	male
ISIC_0375301	Hospital Italiano de Buenos Aires	CC-BY	60.0		benign	contact polarized	nevus			dermoscopic	IL_1444659	IP_4064247	True	1920	1080	male
ISIC_8877777	Hospital Italiano de Buenos Aires	CC-BY	60.0		benign	contact polarized	nevus			dermoscopic	IL_2019555	IP_4064247	True	1920	1080	male
ISIC_0617780	Hospital Italiano de Buenos Aires	CC-BY	20.0		benign	contact polarized	nevus		False	dermoscopic	IL_4592008	IP_2640696	False	1920	1080	male
ISIC_6650394	Hospital Italiano de Buenos Aires	CC-BY	20.0		benign	contact polarized	nevus		False	dermoscopic	IL_7644176	IP_2640696	False	1920	1080	male
ISIC_5170788	Hospital Italiano de Buenos Aires	CC-BY	20.0	posterior torso	benign	contact polarized	nevus			dermoscopic	IL_3180849	IP_6762758		640	480	female	II
ISIC_0604869	Hospital Italiano de Buenos Aires	CC-BY	20.0		benign	contact polarized	nevus		False	dermoscopic	IL_3474593	IP_2640696	False	1920	1080	male
ISIC_7161696	Hospital Italiano de Buenos Aires	CC-BY	20.0	upper extremity	benign	contact polarized	nevus		False	dermoscopic	IL_9203137	IP_2640696	False	1920	1080	male
ISIC_6470456	Hospital Italiano de Buenos Aires	CC-BY	20.0	upper extremity	benign	contact polarized	nevus		False	dermoscopic	IL_5727978	IP_2640696	False	1920	1080	male
ISIC_1878950	Hospital Italiano de Buenos Aires	CC-BY	20.0		benign	contact polarized	nevus		False	dermoscopic	IL_4371762	IP_2640696	False	1920	1080	male
ISIC_8610200	Hospital Italiano de Buenos Aires	CC-BY	20.0	lower extremity	benign	contact polarized	nevus		False	dermoscopic	IL_4713558	IP_2640696	False	1920	1080	male
ISIC_6988783	Hospital Italiano de Buenos Aires	CC-BY	20.0	lower extremity	benign	contact polarized	nevus		False	dermoscopic	IL_0407879	IP_2640696	False	1920	1080	male
ISIC_9162639	Hospital Italiano de Buenos Aires	CC-BY	20.0		benign	contact polarized	nevus		False	dermoscopic	IL_6666746	IP_2640696	False	1920	1080	male
ISIC_3179415	Hospital Italiano de Buenos Aires	CC-BY	20.0	upper extremity	benign	contact polarized	nevus		False	dermoscopic	IL_9871491	IP_2640696	False	1920	1080	male
ISIC_2869797	Hospital Italiano de Buenos Aires	CC-BY	75.0	lower extremity	malignant	contact polarized	squamous cell carcinoma	histopathology		dermoscopic	IL_1930364	IP_1219162		4032	3024	female	I
ISIC_8220302	Hospital Italiano de Buenos Aires	CC-BY	75.0	lower extremity	malignant	contact polarized	squamous cell carcinoma	histopathology		dermoscopic	IL_7952985	IP_1219162		4032	3024	female	I
ISIC_3613321	Hospital Italiano de Buenos Aires	CC-BY	20.0	posterior torso	benign	contact polarized	nevus			dermoscopic	IL_5378885	IP_6762758		640	480	female	II
ISIC_4932163	Hospital Italiano de Buenos Aires	CC-BY	85.0	lower extremity	malignant	contact polarized	squamous cell carcinoma	histopathology		dermoscopic	IL_8916823	IP_8408163		4032	3024	male	I
ISIC_0900341	Hospital Italiano de Buenos Aires	CC-BY	85.0	lower extremity	malignant	contact polarized	squamous cell carcinoma	histopathology		dermoscopic	IL_8916823	IP_8408163		3024	4032	male	I
ISIC_9579068	Hospital Italiano de Buenos Aires	CC-BY	85.0	lower extremity	malignant	contact polarized	squamous cell carcinoma	histopathology		dermoscopic	IL_8916823	IP_8408163		3024	4032	male	I
ISIC_3037651	Hospital Italiano de Buenos Aires	CC-BY	85.0	upper extremity	malignant	contact polarized	melanoma	histopathology		dermoscopic	IL_8169413	IP_8408163		512	384	male	I
ISIC_0469739	Hospital Italiano de Buenos Aires	CC-BY	85.0	upper extremity	malignant	contact polarized	melanoma	histopathology		dermoscopic	IL_8169413	IP_8408163		512	384	male	I
ISIC_7738029	Hospital Italiano de Buenos Aires	CC-BY	80.0	head/neck	malignant	contact polarized	squamous cell carcinoma	histopathology		dermoscopic	IL_8292848	IP_2132492		4032	3024	male	II
ISIC_7660163	Hospital Italiano de Buenos Aires	CC-BY	80.0	anterior torso	malignant	contact polarized	melanoma	histopathology		dermoscopic	IL_4507074	IP_3322141	True	3024	4032	male	II
ISIC_7666432	Hospital Italiano de Buenos Aires	CC-BY	40.0	upper extremity	malignant	contact polarized	melanoma	histopathology		dermoscopic	IL_3394383	IP_7056884	True	736	685	female	II
ISIC_2618460	Hospital Italiano de Buenos Aires	CC-BY	75.0	head/neck	benign	contact polarized	vascular lesion		False	dermoscopic	IL_0094624	IP_5193650	False	3024	4032	female	II
ISIC_4921433	Hospital Italiano de Buenos Aires	CC-BY	20.0	lateral torso	benign	contact polarized	nevus			dermoscopic	IL_2357723	IP_6762758		640	480	female	II
ISIC_8007904	Hospital Italiano de Buenos Aires	CC-BY	75.0	posterior torso	malignant	contact polarized	basal cell carcinoma	histopathology		dermoscopic	IL_9271518	IP_5722309		4032	3024	male	I
ISIC_5882793	Hospital Italiano de Buenos Aires	CC-BY	75.0	lower extremity	malignant	contact polarized	basal cell carcinoma	histopathology		dermoscopic	IL_9104107	IP_5722309		4032	3024	male	I
ISIC_2596471	Hospital Italiano de Buenos Aires	CC-BY	75.0	head/neck	benign	contact polarized	actinic keratosis			dermoscopic	IL_5847789	IP_5722309		3024	4032	male	I
ISIC_8327495	Hospital Italiano de Buenos Aires	CC-BY	75.0	head/neck	malignant	contact polarized	squamous cell carcinoma	histopathology		dermoscopic	IL_2046229	IP_5722309		3024	4032	male	I
ISIC_7199177	Hospital Italiano de Buenos Aires	CC-BY	75.0	head/neck	benign	contact polarized	actinic keratosis			dermoscopic	IL_1193094	IP_5722309		3024	4032	male	I
ISIC_3839985	Hospital Italiano de Buenos Aires	CC-BY	85.0	lower extremity	malignant	contact polarized	melanoma	histopathology		dermoscopic	IL_2553823	IP_2650374	True	640	480	male	II
ISIC_1354980	Hospital Italiano de Buenos Aires	CC-BY	85.0	lower extremity	malignant	contact polarized	melanoma	histopathology		dermoscopic	IL_2553823	IP_2650374	True	640	480	male	II
ISIC_5538629	Hospital Italiano de Buenos Aires	CC-BY	85.0	lower extremity	malignant	contact polarized	melanoma	histopathology		dermoscopic	IL_2553823	IP_2650374	True	640	480	male	II
ISIC_7936019	Hospital Italiano de Buenos Aires	CC-BY	85.0	lower extremity	malignant	contact polarized	melanoma	histopathology		dermoscopic	IL_2553823	IP_2650374	True	640	480	male	II
ISIC_8074199	Hospital Italiano de Buenos Aires	CC-BY	85.0	lower extremity	malignant	contact polarized	melanoma	histopathology		dermoscopic	IL_2553823	IP_2650374	True	640	480	male	II
ISIC_9356985	Hospital Italiano de Buenos Aires	CC-BY	20.0	upper extremity	benign	contact polarized	nevus			dermoscopic	IL_0925069	IP_6762758		640	480	female	II
ISIC_3969664	Hospital Italiano de Buenos Aires	CC-BY	85.0	head/neck	benign	contact polarized	actinic keratosis			dermoscopic	IL_0521079	IP_2650374	True	640	480	male	II
ISIC_8822408	Hospital Italiano de Buenos Aires	CC-BY	85.0	head/neck	benign	contact polarized	actinic keratosis			dermoscopic	IL_0521079	IP_2650374	True	640	480	male	II
ISIC_4564422	Hospital Italiano de Buenos Aires	CC-BY	85.0	head/neck	benign	contact polarized	actinic keratosis			dermoscopic	IL_0521079	IP_2650374	True	640	480	male	II
ISIC_4893808	Hospital Italiano de Buenos Aires	CC-BY	85.0	head/neck	benign	contact polarized	actinic keratosis			dermoscopic	IL_0521079	IP_2650374	True	640	480	male	II
ISIC_1349417	Hospital Italiano de Buenos Aires	CC-BY	85.0	head/neck	benign	contact polarized	actinic keratosis			dermoscopic	IL_0521079	IP_2650374	True	640	480	male	II
ISIC_6901614	Hospital Italiano de Buenos Aires	CC-BY	85.0	lower extremity	malignant	contact polarized	squamous cell carcinoma	histopathology		dermoscopic	IL_6905874	IP_2650374	True	640	480	male	II
ISIC_3868876	Hospital Italiano de Buenos Aires	CC-BY	85.0	lower extremity	malignant	contact polarized	squamous cell carcinoma	histopathology		dermoscopic	IL_6905874	IP_2650374	True	640	480	male	II
ISIC_7982985	Hospital Italiano de Buenos Aires	CC-BY	85.0	posterior torso	malignant	contact polarized	melanoma	histopathology		dermoscopic	IL_5885260	IP_2650374	True	640	480	male	II
ISIC_3028898	Hospital Italiano de Buenos Aires	CC-BY	85.0	posterior torso	malignant	contact polarized	basal cell carcinoma	histopathology		dermoscopic	IL_6480787	IP_2650374	True	640	480	male	II
ISIC_4426133	Hospital Italiano de Buenos Aires	CC-BY	85.0	posterior torso	malignant	contact polarized	basal cell carcinoma	histopathology		dermoscopic	IL_6480787	IP_2650374	True	640	480	male	II
ISIC_5711830	Hospital Italiano de Buenos Aires	CC-BY	20.0	upper extremity	benign	contact polarized	nevus			dermoscopic	IL_3206792	IP_6762758		640	480	female	II
ISIC_1980790	Hospital Italiano de Buenos Aires	CC-BY	85.0	posterior torso	malignant	contact polarized	basal cell carcinoma	histopathology		dermoscopic	IL_6480787	IP_2650374	True	640	480	male	II
ISIC_1603017	Hospital Italiano de Buenos Aires	CC-BY	85.0		benign	contact polarized	vascular lesion			dermoscopic	IL_4464085	IP_2650374	True	640	480	male	II
ISIC_2767271	Hospital Italiano de Buenos Aires	CC-BY	85.0		benign	contact polarized	vascular lesion			dermoscopic	IL_4464085	IP_2650374	True	640	480	male	II
ISIC_0841460	Hospital Italiano de Buenos Aires	CC-BY	70.0	anterior torso	benign	contact polarized	vascular lesion	single image expert consensus		dermoscopic	IL_0944800	IP_2538639		640	480	male	II
ISIC_1195993	Hospital Italiano de Buenos Aires	CC-BY	70.0	anterior torso	benign	contact polarized	vascular lesion			dermoscopic	IL_5707375	IP_2538639		640	480	male	II
ISIC_8941935	Hospital Italiano de Buenos Aires	CC-BY	70.0		benign	contact polarized	vascular lesion			dermoscopic	IL_2727524	IP_2538639		640	480	male	II
ISIC_4100884	Hospital Italiano de Buenos Aires	CC-BY	70.0	anterior torso	benign	contact polarized	vascular lesion			dermoscopic	IL_8367983	IP_2538639		640	480	male	II
ISIC_8649181	Hospital Italiano de Buenos Aires	CC-BY	70.0	head/neck	benign	contact polarized	actinic keratosis			dermoscopic	IL_3867356	IP_2538639		640	480	male	II
ISIC_5008132	Hospital Italiano de Buenos Aires	CC-BY	70.0	head/neck	benign	contact polarized	actinic keratosis			dermoscopic	IL_6665559	IP_2538639		640	480	male	II
ISIC_1096866	Hospital Italiano de Buenos Aires	CC-BY	70.0	anterior torso	benign	contact polarized	actinic keratosis			dermoscopic	IL_8333361	IP_2538639		640	480	male	II
ISIC_2688303	Hospital Italiano de Buenos Aires	CC-BY	20.0	anterior torso	benign	contact polarized	nevus			dermoscopic	IL_9348116	IP_6762758		640	480	female	II
ISIC_9892170	Hospital Italiano de Buenos Aires	CC-BY	70.0	head/neck	benign	contact polarized	actinic keratosis			dermoscopic	IL_7858907	IP_2538639		640	480	male	II
ISIC_8954845	Hospital Italiano de Buenos Aires	CC-BY	35.0		benign	contact polarized	nevus		True	dermoscopic	IL_8372358	IP_8474771	False	1920	1080	female	III
ISIC_6287618	Hospital Italiano de Buenos Aires	CC-BY	35.0		benign	contact polarized	nevus		True	dermoscopic	IL_6418323	IP_8474771	False	1920	1080	female	III
ISIC_1143376	Hospital Italiano de Buenos Aires	CC-BY	35.0	lower extremity	benign	contact polarized	nevus		True	dermoscopic	IL_9656882	IP_8474771	False	1920	1080	female	III
ISIC_4849988	Hospital Italiano de Buenos Aires	CC-BY	35.0	lower extremity	benign	contact polarized	nevus		True	dermoscopic	IL_5578064	IP_8474771	False	1920	1080	female	III
ISIC_6073696	Hospital Italiano de Buenos Aires	CC-BY	35.0	lower extremity	benign	contact polarized	nevus		True	dermoscopic	IL_7188329	IP_8474771	False	1920	1080	female	III
ISIC_1030794	Hospital Italiano de Buenos Aires	CC-BY	35.0	lower extremity	benign	contact polarized	nevus		True	dermoscopic	IL_8797370	IP_8474771	False	1920	1080	female	III
ISIC_6803717	Hospital Italiano de Buenos Aires	CC-BY	35.0	lower extremity	benign	contact polarized	nevus		True	dermoscopic	IL_7002600	IP_8474771	False	1920	1080	female	III
ISIC_8266547	Hospital Italiano de Buenos Aires	CC-BY	35.0	lower extremity	benign	contact polarized	nevus		True	dermoscopic	IL_7133604	IP_8474771	False	1920	1080	female	III
ISIC_8989457	Hospital Italiano de Buenos Aires	CC-BY	35.0		benign	contact polarized	nevus		True	dermoscopic	IL_5660874	IP_8474771	False	1920	1080	female	III
ISIC_3030394	Hospital Italiano de Buenos Aires	CC-BY	65.0	anterior torso	malignant	contact polarized	melanoma	histopathology		dermoscopic	IL_6414362	IP_9326183	True	1200	1600	female	I
ISIC_5280920	Hospital Italiano de Buenos Aires	CC-BY	40.0	posterior torso	benign	contact polarized	nevus	histopathology	False	dermoscopic	IL_8008538	IP_4361900	False	640	480	male	II
ISIC_6118945	Hospital Italiano de Buenos Aires	CC-BY	35.0		benign	contact polarized	nevus		True	dermoscopic	IL_3658935	IP_8474771	False	1920	1080	female	III
ISIC_4289921	Hospital Italiano de Buenos Aires	CC-BY	35.0	lower extremity	benign	contact polarized	nevus		True	dermoscopic	IL_9603681	IP_8474771	False	1920	1080	female	III
ISIC_7657199	Hospital Italiano de Buenos Aires	CC-BY	35.0	lower extremity	benign	contact polarized	nevus		True	dermoscopic	IL_6814274	IP_8474771	False	1920	1080	female	III
ISIC_3246265	Hospital Italiano de Buenos Aires	CC-BY	35.0		benign	contact polarized	nevus		True	dermoscopic	IL_9836146	IP_8474771	False	1920	1080	female	III
ISIC_4727095	Hospital Italiano de Buenos Aires	CC-BY	35.0		benign	contact polarized	nevus		True	dermoscopic	IL_6963592	IP_8474771	False	1920	1080	female	III
ISIC_1045759	Hospital Italiano de Buenos Aires	CC-BY	35.0		benign	contact polarized	nevus		True	dermoscopic	IL_9306019	IP_8474771	False	1920	1080	female	III
ISIC_5016039	Hospital Italiano de Buenos Aires	CC-BY	35.0		benign	contact polarized	nevus		True	dermoscopic	IL_5791443	IP_8474771	False	1920	1080	female	III
ISIC_2647879	Hospital Italiano de Buenos Aires	CC-BY	35.0		benign	contact polarized	nevus		True	dermoscopic	IL_0776987	IP_8474771	False	1920	1080	female	III
ISIC_2536460	Hospital Italiano de Buenos Aires	CC-BY	35.0		benign	contact polarized	nevus		True	dermoscopic	IL_3900490	IP_8474771	False	1920	1080	female	III
ISIC_0542765	Hospital Italiano de Buenos Aires	CC-BY	75.0	upper extremity	malignant	contact polarized	melanoma	histopathology	False	dermoscopic	IL_0090343	IP_3114566	True	3024	4032	female	II
ISIC_0526911	Hospital Italiano de Buenos Aires	CC-BY	50.0	anterior torso	benign	contact polarized	nevus	histopathology	False	dermoscopic	IL_9351924	IP_2728527	True	640	480	female	I
ISIC_4564463	Hospital Italiano de Buenos Aires	CC-BY	75.0	lower extremity	benign	contact polarized	seborrheic keratosis		False	dermoscopic	IL_4543263	IP_3114566	True	4032	3024	female	II
ISIC_1935227	Hospital Italiano de Buenos Aires	CC-BY	45.0	head/neck	malignant	contact polarized	melanoma	histopathology		dermoscopic	IL_0398849	IP_4032231	True	3024	4032	female	II
ISIC_8400587	Hospital Italiano de Buenos Aires	CC-BY	45.0	head/neck	malignant	contact polarized	melanoma	histopathology		dermoscopic	IL_0398849	IP_4032231	True	3024	4032	female	II
ISIC_9907020	Hospital Italiano de Buenos Aires	CC-BY	65.0	lower extremity	malignant	contact polarized	melanoma	histopathology	False	dermoscopic	IL_7051641	IP_1785797	True	4032	3024	female	III
ISIC_8077139	Hospital Italiano de Buenos Aires	CC-BY	65.0	lower extremity	malignant	contact polarized	melanoma	histopathology	False	dermoscopic	IL_7051641	IP_1785797	True	4032	3024	female	III
ISIC_3796317	Hospital Italiano de Buenos Aires	CC-BY	65.0	lower extremity	malignant	contact polarized	melanoma	histopathology	False	dermoscopic	IL_7051641	IP_1785797	True	4032	3024	female	III
ISIC_4092287	Hospital Italiano de Buenos Aires	CC-BY	65.0	lower extremity	malignant	contact polarized	melanoma	histopathology	False	dermoscopic	IL_7051641	IP_1785797	True	4032	3024	female	III
ISIC_4652973	Hospital Italiano de Buenos Aires	CC-BY	70.0	posterior torso	malignant	contact polarized	basal cell carcinoma	histopathology		dermoscopic	IL_0125648	IP_4451052		640	480	female	II
ISIC_3420082	Hospital Italiano de Buenos Aires	CC-BY	70.0	posterior torso	benign	contact polarized	nevus	histopathology		dermoscopic	IL_6332209	IP_4451052		640	480	female	II
ISIC_8883101	Hospital Italiano de Buenos Aires	CC-BY	70.0	posterior torso	benign	contact polarized	nevus	histopathology		dermoscopic	IL_8228479	IP_4451052		640	480	female	II
ISIC_9289401	Hospital Italiano de Buenos Aires	CC-BY	50.0	posterior torso	benign	contact polarized	nevus		False	dermoscopic	IL_4640383	IP_2728527	True	640	480	female	I
ISIC_4182862	Hospital Italiano de Buenos Aires	CC-BY	65.0	head/neck	benign	contact polarized	vascular lesion			dermoscopic	IL_6663142	IP_9180971		640	480	male	II
ISIC_9869653	Hospital Italiano de Buenos Aires	CC-BY	60.0	head/neck	benign	contact polarized	solar lentigo	histopathology	False	dermoscopic	IL_9488998	IP_4869081	True	640	480	female	II
ISIC_4679243	Hospital Italiano de Buenos Aires	CC-BY	60.0	posterior torso	benign	contact polarized	nevus	histopathology	False	dermoscopic	IL_5077196	IP_4869081	True	640	480	female	II
ISIC_8799134	Hospital Italiano de Buenos Aires	CC-BY	60.0	upper extremity	benign	contact polarized	nevus	histopathology	False	dermoscopic	IL_7155605	IP_4869081	True	640	480	female	II
ISIC_7022431	Hospital Italiano de Buenos Aires	CC-BY	50.0	anterior torso	benign	contact polarized	nevus			dermoscopic	IL_3400082	IP_6851796		640	480	male	II
ISIC_9600955	Hospital Italiano de Buenos Aires	CC-BY	50.0	anterior torso	benign	contact polarized	nevus			dermoscopic	IL_8866439	IP_6851796		640	480	male	II
ISIC_1567732	Hospital Italiano de Buenos Aires	CC-BY	35.0	head/neck	benign	contact polarized	nevus	histopathology	False	dermoscopic	IL_5053545	IP_3235334	True	640	480	female	II
ISIC_8031206	Hospital Italiano de Buenos Aires	CC-BY	35.0	lower extremity	benign	contact polarized	nevus	histopathology	False	dermoscopic	IL_9652094	IP_3235334	True	640	480	female	II
ISIC_1915490	Hospital Italiano de Buenos Aires	CC-BY	50.0	posterior torso	benign	contact polarized	nevus		False	dermoscopic	IL_0361049	IP_2728527	True	640	480	female	I
ISIC_4323935	Hospital Italiano de Buenos Aires	CC-BY	85.0	anterior torso	benign	contact polarized	seborrheic keratosis	histopathology		dermoscopic	IL_3755962	IP_2512373		640	480	male	II
ISIC_4164859	Hospital Italiano de Buenos Aires	CC-BY	85.0	anterior torso	benign	contact polarized	seborrheic keratosis			dermoscopic	IL_7497589	IP_2512373		640	480	male	II
ISIC_5569726	Hospital Italiano de Buenos Aires	CC-BY	85.0	anterior torso	benign	contact polarized	seborrheic keratosis			dermoscopic	IL_7497589	IP_2512373		640	480	male	II
ISIC_4937427	Hospital Italiano de Buenos Aires	CC-BY	35.0	posterior torso	benign	contact polarized	nevus	histopathology		dermoscopic	IL_3293670	IP_4016358		640	480	female	II
ISIC_8057521	Hospital Italiano de Buenos Aires	CC-BY	30.0	posterior torso	benign	contact polarized	nevus	histopathology	False	dermoscopic	IL_1460166	IP_1512479	False	640	480	female	II
ISIC_5595591	Hospital Italiano de Buenos Aires	CC-BY	70.0	lower extremity	malignant	contact polarized	basal cell carcinoma	histopathology		dermoscopic	IL_4354280	IP_3736688	True	640	480	female	II
ISIC_4390920	Hospital Italiano de Buenos Aires	CC-BY	70.0	upper extremity	malignant	contact polarized	squamous cell carcinoma	histopathology		dermoscopic	IL_7955657	IP_3736688	True	640	480	female	II
ISIC_0736975	Hospital Italiano de Buenos Aires	CC-BY	50.0	upper extremity	benign	contact polarized	nevus		False	dermoscopic	IL_5141157	IP_2728527	True	640	480	female	I
ISIC_3527069	Hospital Italiano de Buenos Aires	CC-BY	70.0	upper extremity	malignant	contact polarized	squamous cell carcinoma	histopathology		dermoscopic	IL_7955657	IP_3736688	True	640	480	female	II
ISIC_9801717	Hospital Italiano de Buenos Aires	CC-BY	50.0	posterior torso	benign	contact polarized	nevus	histopathology	False	dermoscopic	IL_9028192	IP_9507746	False	640	480	female	I
ISIC_5877281	Hospital Italiano de Buenos Aires	CC-BY	50.0	lower extremity	benign	contact polarized	nevus	histopathology	False	dermoscopic	IL_6515105	IP_9507746	False	640	480	female	I
ISIC_1212037	Hospital Italiano de Buenos Aires	CC-BY	80.0	posterior torso	benign	contact polarized	seborrheic keratosis			dermoscopic	IL_9502834	IP_3571314		640	480	female	II
ISIC_5018708	Hospital Italiano de Buenos Aires	CC-BY	80.0	anterior torso	benign	contact polarized	seborrheic keratosis			dermoscopic	IL_6325559	IP_3571314		640	480	female	II
ISIC_4506388	Hospital Italiano de Buenos Aires	CC-BY	80.0	lower extremity	benign	contact polarized	dermatofibroma			dermoscopic	IL_0508736	IP_3571314		640	480	female	II
ISIC_4709950	Hospital Italiano de Buenos Aires	CC-BY	80.0	lower extremity	benign	contact polarized	dermatofibroma			dermoscopic	IL_8496313	IP_3571314		640	480	female	II
ISIC_2349734	Hospital Italiano de Buenos Aires	CC-BY	55.0	head/neck	benign	contact polarized	nevus			dermoscopic	IL_5287043	IP_3303370		640	480	female	II
ISIC_4641709	Hospital Italiano de Buenos Aires	CC-BY	55.0	anterior torso	benign	contact polarized	seborrheic keratosis			dermoscopic	IL_1362230	IP_3303370		640	480	female	II
ISIC_7130469	Hospital Italiano de Buenos Aires	CC-BY	55.0	posterior torso	benign	contact polarized	nevus			dermoscopic	IL_7230205	IP_3303370		640	480	female	II
ISIC_2512321	Hospital Italiano de Buenos Aires	CC-BY	50.0	upper extremity	benign	contact polarized	nevus		False	dermoscopic	IL_8939972	IP_2728527	True	640	480	female	I
ISIC_6807550	Hospital Italiano de Buenos Aires	CC-BY	55.0	posterior torso	benign	contact polarized	seborrheic keratosis			dermoscopic	IL_8312711	IP_3303370		640	480	female	II
ISIC_8798068	Hospital Italiano de Buenos Aires	CC-BY	30.0	anterior torso	benign	contact polarized	nevus		False	dermoscopic	IL_0966829	IP_8961406	False	640	480	female	II
ISIC_5562413	Hospital Italiano de Buenos Aires	CC-BY	30.0	anterior torso	benign	contact polarized	nevus		False	dermoscopic	IL_1197704	IP_8961406	False	640	480	female	II
ISIC_7602580	Hospital Italiano de Buenos Aires	CC-BY	30.0	anterior torso	benign	contact polarized	nevus		False	dermoscopic	IL_5891398	IP_8961406	False	640	480	female	II
ISIC_5098698	Hospital Italiano de Buenos Aires	CC-BY	30.0	anterior torso	benign	contact polarized	nevus		False	dermoscopic	IL_0024631	IP_8961406	False	640	480	female	II
ISIC_1021252	Hospital Italiano de Buenos Aires	CC-BY	30.0	posterior torso	benign	contact polarized	nevus		False	dermoscopic	IL_2939179	IP_8961406	False	640	480	female	II
ISIC_4877425	Hospital Italiano de Buenos Aires	CC-BY	30.0	posterior torso	benign	contact polarized	nevus		False	dermoscopic	IL_8544426	IP_8961406	False	640	480	female	II
ISIC_9790120	Hospital Italiano de Buenos Aires	CC-BY	30.0	lateral torso	benign	contact polarized	nevus		False	dermoscopic	IL_1241859	IP_8961406	False	640	480	female	II
ISIC_8349136	Hospital Italiano de Buenos Aires	CC-BY	75.0	posterior torso	benign	contact polarized	nevus	histopathology		dermoscopic	IL_9150472	IP_3564884		640	480	female	II
ISIC_3979501	Hospital Italiano de Buenos Aires	CC-BY	75.0	posterior torso	benign	contact polarized	solar lentigo			dermoscopic	IL_5689125	IP_3564884		640	480	female	II
ISIC_1352389	Hospital Italiano de Buenos Aires	CC-BY	50.0	lower extremity	benign	contact polarized	nevus		False	dermoscopic	IL_3483455	IP_2728527	True	640	480	female	I
ISIC_7509056	Hospital Italiano de Buenos Aires	CC-BY	75.0	anterior torso	benign	contact polarized	nevus			dermoscopic	IL_7311742	IP_3564884		640	480	female	II
ISIC_5206657	Hospital Italiano de Buenos Aires	CC-BY	65.0	lower extremity	benign	contact polarized	dermatofibroma	histopathology		dermoscopic	IL_7898912	IP_6189247	False	4032	3024	female	II
ISIC_1758803	Hospital Italiano de Buenos Aires	CC-BY	65.0	head/neck	malignant	contact polarized	basal cell carcinoma	histopathology		dermoscopic	IL_8470504	IP_6189247	False	3024	4032	female	II
ISIC_9941411	Hospital Italiano de Buenos Aires	CC-BY	45.0	posterior torso	malignant	contact polarized	melanoma	histopathology		dermoscopic	IL_3110397	IP_9891821	True	678	664	male	II
ISIC_1864096	Hospital Italiano de Buenos Aires	CC-BY	45.0	posterior torso	malignant	contact polarized	melanoma	histopathology		dermoscopic	IL_3110397	IP_9891821	True	779	954	male	II
ISIC_1701883	Hospital Italiano de Buenos Aires	CC-BY	85.0	head/neck	malignant	contact polarized	melanoma	histopathology		dermoscopic	IL_1155011	IP_1120258		1280	959	female	II
ISIC_9585033	Hospital Italiano de Buenos Aires	CC-BY	85.0	head/neck	malignant	contact polarized	melanoma	histopathology		dermoscopic	IL_1155011	IP_1120258		1280	959	female	II
ISIC_1753011	Hospital Italiano de Buenos Aires	CC-BY	85.0	head/neck	malignant	contact polarized	melanoma	histopathology		dermoscopic	IL_1155011	IP_1120258		959	1280	female	II
ISIC_4957310	Hospital Italiano de Buenos Aires	CC-BY	60.0	posterior torso	malignant	contact polarized	melanoma	histopathology		dermoscopic	IL_8767905	IP_7200500	True	1600	1200	male	II
ISIC_6152032	Hospital Italiano de Buenos Aires	CC-BY	65.0	head/neck	malignant	contact polarized	melanoma	histopathology		dermoscopic	IL_7520515	IP_6418662	True	1200	1600	male	III
ISIC_2564940	Hospital Italiano de Buenos Aires	CC-BY	55.0	posterior torso	benign	contact polarized	nevus	histopathology	False	dermoscopic	IL_6264203	IP_7506563	True	4032	3024	male	II
ISIC_0229233	Hospital Italiano de Buenos Aires	CC-BY	65.0	head/neck	malignant	contact polarized	melanoma	histopathology		dermoscopic	IL_7520515	IP_6418662	True	1200	1600	male	III
ISIC_4029605	Hospital Italiano de Buenos Aires	CC-BY	85.0	lower extremity	malignant	contact polarized	melanoma	histopathology		dermoscopic	IL_8831240	IP_2661584	True	481	470	female	II
ISIC_5988562	Hospital Italiano de Buenos Aires	CC-BY	70.0	lower extremity	malignant	contact polarized	melanoma	histopathology		dermoscopic	IL_5360583	IP_9549575	True	1280	960	female	II
ISIC_0599463	Hospital Italiano de Buenos Aires	CC-BY	60.0	head/neck	malignant	contact polarized	melanoma	histopathology		dermoscopic	IL_1008743	IP_7181522	True	371	472	male	II
ISIC_8687441	Hospital Italiano de Buenos Aires	CC-BY	80.0	head/neck	malignant	contact polarized	melanoma	histopathology		dermoscopic	IL_6634733	IP_5352106	True	1026	671	female	I
ISIC_1842966	Hospital Italiano de Buenos Aires	CC-BY	80.0	head/neck	malignant	contact polarized	basal cell carcinoma	histopathology		dermoscopic	IL_5962239	IP_6420395		3024	4032	female	II
ISIC_6043099	Hospital Italiano de Buenos Aires	CC-BY	80.0	head/neck	malignant	contact polarized	basal cell carcinoma	histopathology		dermoscopic	IL_9464341	IP_6420395		3024	4032	female	II
ISIC_4441641	Hospital Italiano de Buenos Aires	CC-BY	80.0	lower extremity	malignant	contact polarized	basal cell carcinoma	histopathology		dermoscopic	IL_2912006	IP_6420395		4032	3024	female	II
ISIC_3344632	Hospital Italiano de Buenos Aires	CC-BY	80.0	lower extremity	malignant	contact polarized	basal cell carcinoma	histopathology		dermoscopic	IL_4400056	IP_6420395		4032	3024	female	II
ISIC_6034442	Hospital Italiano de Buenos Aires	CC-BY	60.0	lower extremity	malignant	contact polarized	melanoma	histopathology		dermoscopic	IL_3971241	IP_0080786	True	768	1024	female	II
ISIC_0086914	Hospital Italiano de Buenos Aires	CC-BY	55.0	upper extremity	malignant	contact polarized	basal cell carcinoma	histopathology	False	dermoscopic	IL_9767756	IP_7506563	True	3024	4032	male	II
ISIC_8671596	Hospital Italiano de Buenos Aires	CC-BY	70.0	posterior torso	malignant	contact polarized	melanoma	histopathology		dermoscopic	IL_6768931	IP_2559304	True	1024	768	male	II
ISIC_6090497	Hospital Italiano de Buenos Aires	CC-BY	65.0	palms/soles	malignant	contact polarized	melanoma	histopathology		dermoscopic	IL_6446523	IP_3423518	True	715	883	male	II
ISIC_7376452	Hospital Italiano de Buenos Aires	CC-BY	65.0	palms/soles	malignant	contact polarized	melanoma	histopathology		dermoscopic	IL_6446523	IP_3423518	True	1061	951	male	II
ISIC_7708200	Hospital Italiano de Buenos Aires	CC-BY	65.0	palms/soles	malignant	contact polarized	melanoma	histopathology		dermoscopic	IL_6446523	IP_3423518	True	1277	958	male	II
ISIC_6725312	Hospital Italiano de Buenos Aires	CC-BY	75.0	lower extremity	malignant	contact polarized	melanoma	histopathology		dermoscopic	IL_1463061	IP_0903782	True	483	538	female	II
ISIC_2678887	Hospital Italiano de Buenos Aires	CC-BY	85.0	head/neck	malignant	contact polarized	melanoma	histopathology		dermoscopic	IL_2853667	IP_4794455	True	853	678	female	II
ISIC_8851514	Hospital Italiano de Buenos Aires	CC-BY	85.0	palms/soles	malignant	contact polarized	melanoma	histopathology		dermoscopic	IL_2423851	IP_8216345	True	894	662	male	II
ISIC_9178395	Hospital Italiano de Buenos Aires	CC-BY	70.0	head/neck	malignant	contact polarized	melanoma	histopathology	False	dermoscopic	IL_0955363	IP_8292097	True	960	1280	male	I
ISIC_3760864	Hospital Italiano de Buenos Aires	CC-BY	60.0	palms/soles	malignant	contact polarized	melanoma	histopathology		dermoscopic	IL_6585280	IP_7966589	True	622	563	female	II
ISIC_0365225	Hospital Italiano de Buenos Aires	CC-BY	60.0	palms/soles	malignant	contact polarized	melanoma	histopathology		dermoscopic	IL_6585280	IP_7966589	True	777	585	female	II
ISIC_4704027	Hospital Italiano de Buenos Aires	CC-BY	55.0	head/neck	benign	contact polarized	seborrheic keratosis		False	dermoscopic	IL_3992102	IP_7506563	True	3264	2448	male	II
ISIC_4636431	Hospital Italiano de Buenos Aires	CC-BY	60.0	palms/soles	malignant	contact polarized	melanoma	histopathology		dermoscopic	IL_6585280	IP_7966589	True	758	614	female	II
ISIC_8750784	Hospital Italiano de Buenos Aires	CC-BY	60.0	palms/soles	malignant	contact polarized	melanoma	histopathology		dermoscopic	IL_6585280	IP_7966589	True	527	667	female	II
ISIC_9187524	Hospital Italiano de Buenos Aires	CC-BY	60.0	lower extremity	malignant	contact polarized	melanoma	histopathology	False	dermoscopic	IL_5132774	IP_7304770	True	768	1024	female
ISIC_5070010	Hospital Italiano de Buenos Aires	CC-BY	60.0	posterior torso	benign	contact polarized	seborrheic keratosis	histopathology	False	dermoscopic	IL_0875217	IP_7304770	True	3024	4032	female
ISIC_7737773	Hospital Italiano de Buenos Aires	CC-BY	60.0	lower extremity	benign	contact polarized	nevus	histopathology	False	dermoscopic	IL_4798233	IP_7304770	True	3024	4032	female
ISIC_9951988	Hospital Italiano de Buenos Aires	CC-BY	35.0	posterior torso	malignant	contact polarized	melanoma	histopathology	False	dermoscopic	IL_3901065	IP_5985919	True	960	1280	male	II
ISIC_1077735	Hospital Italiano de Buenos Aires	CC-BY	50.0	anterior torso	malignant	contact polarized	melanoma	histopathology	True	dermoscopic	IL_2423899	IP_9922378	True	1600	953	male	II
ISIC_4867646	Hospital Italiano de Buenos Aires	CC-BY	35.0	posterior torso	malignant	contact polarized	melanoma	histopathology	False	dermoscopic	IL_2674348	IP_9461434	True	1200	1600	male	II
ISIC_3192152	Hospital Italiano de Buenos Aires	CC-BY	50.0	lower extremity	malignant	contact polarized	melanoma	histopathology		dermoscopic	IL_2379694	IP_2552028	True	960	1280	female	II
ISIC_1388152	Hospital Italiano de Buenos Aires	CC-BY	65.0	upper extremity	benign	contact polarized	nevus			dermoscopic	IL_4906683	IP_9326183	True	4032	3024	female	I
ISIC_2719332	Hospital Italiano de Buenos Aires	CC-BY	55.0	head/neck	benign	contact polarized	vascular lesion		False	dermoscopic	IL_1179218	IP_7506563	True	3264	2448	male	II
ISIC_9337100	Hospital Italiano de Buenos Aires	CC-BY	60.0	posterior torso	malignant	contact polarized	melanoma	histopathology		dermoscopic	IL_3871197	IP_0905638	True	1200	1600	female	II
ISIC_2801005	Hospital Italiano de Buenos Aires	CC-BY	55.0	head/neck	malignant	contact polarized	melanoma	histopathology		dermoscopic	IL_0263603	IP_7168930	True	3024	4032	female	II
ISIC_8277825	Hospital Italiano de Buenos Aires	CC-BY	70.0	posterior torso	malignant	contact polarized	melanoma	histopathology		dermoscopic	IL_5983850	IP_2074301	True	622	1280	male	II
ISIC_0750046	Hospital Italiano de Buenos Aires	CC-BY	85.0	posterior torso	malignant	contact polarized	melanoma	histopathology		dermoscopic	IL_0398851	IP_7964395	True	1032	774	male	II
ISIC_9144329	Hospital Italiano de Buenos Aires	CC-BY	80.0	lower extremity	malignant	contact polarized	melanoma	histopathology		dermoscopic	IL_8556564	IP_7144815		4032	3024	female	III
ISIC_4048896	Hospital Italiano de Buenos Aires	CC-BY	80.0	posterior torso	malignant	contact polarized	melanoma	histopathology		dermoscopic	IL_9788442	IP_7144815		3024	4032	female	III
ISIC_2836241	Hospital Italiano de Buenos Aires	CC-BY	45.0	anterior torso	malignant	contact polarized	basal cell carcinoma	histopathology		dermoscopic	IL_1232311	IP_4580444		3024	4032	male	II
ISIC_2608686	Hospital Italiano de Buenos Aires	CC-BY	70.0	posterior torso	benign	contact polarized	nevus	histopathology		dermoscopic	IL_3865898	IP_7296975		3024	4032	male	III
ISIC_5237045	Hospital Italiano de Buenos Aires	CC-BY	40.0	posterior torso	benign	contact polarized	nevus	histopathology	True	dermoscopic	IL_8648040	IP_3398957	False	3024	4032	female	II
ISIC_6596750	Hospital Italiano de Buenos Aires	CC-BY	55.0	posterior torso	benign	contact polarized	nevus		False	dermoscopic	IL_3152128	IP_7506563	True	3264	2448	male	II
ISIC_0400309	Hospital Italiano de Buenos Aires	CC-BY	35.0	oral/genital	benign	contact polarized	nevus	histopathology		dermoscopic	IL_8166474	IP_4065457		3024	4032	female	II
ISIC_9116328	Hospital Italiano de Buenos Aires	CC-BY	45.0	anterior torso	benign	contact polarized	seborrheic keratosis	histopathology		dermoscopic	IL_8581865	IP_7614546		3024	4032	female	III
ISIC_9995847	Hospital Italiano de Buenos Aires	CC-BY	75.0	upper extremity	benign	contact polarized	vascular lesion	histopathology		dermoscopic	IL_1047690	IP_8538177		4032	3024	female	II
ISIC_1775932	Hospital Italiano de Buenos Aires	CC-BY	55.0	lower extremity	benign	contact polarized	dermatofibroma		True	dermoscopic	IL_3547064	IP_0698655	False	3024	4032	male	III
ISIC_5189637	Hospital Italiano de Buenos Aires	CC-BY	55.0	lower extremity	benign	contact polarized	dermatofibroma		True	dermoscopic	IL_2248656	IP_0698655	False	3024	4032	male	III
ISIC_1930795	Hospital Italiano de Buenos Aires	CC-BY	60.0	anterior torso	malignant	contact polarized	melanoma	histopathology	False	dermoscopic	IL_1149796	IP_3814178	True	960	1280	female	II
ISIC_7758839	Hospital Italiano de Buenos Aires	CC-BY	30.0	anterior torso	benign	contact polarized	nevus	histopathology	False	dermoscopic	IL_6482607	IP_1390183	False	1024	768	female	II
ISIC_8694134	Hospital Italiano de Buenos Aires	CC-BY	65.0	head/neck	benign	contact polarized	nevus	histopathology		dermoscopic	IL_9727429	IP_6463258		960	1280	female	II
ISIC_1778959	Hospital Italiano de Buenos Aires	CC-BY	75.0	lower extremity	malignant	contact polarized	melanoma	histopathology		dermoscopic	IL_3990222	IP_2341275	True	3024	4032	female	III
ISIC_2966808	Hospital Italiano de Buenos Aires	CC-BY	65.0	head/neck	malignant	contact polarized	melanoma	histopathology	False	dermoscopic	IL_8182102	IP_6124657	True	3024	4032	male	II
ISIC_8283429	Hospital Italiano de Buenos Aires	CC-BY	55.0	posterior torso	benign	contact polarized	actinic keratosis		False	dermoscopic	IL_3153736	IP_7506563	True	3264	2448	male	II
ISIC_9026520	Hospital Italiano de Buenos Aires	CC-BY	50.0	head/neck	benign	contact polarized	seborrheic keratosis	histopathology		dermoscopic	IL_0787677	IP_7034777		3024	4032	male	III
ISIC_7599710	Hospital Italiano de Buenos Aires	CC-BY	75.0	head/neck	malignant	contact polarized	melanoma	histopathology		dermoscopic	IL_0288201	IP_0709746		960	1280	male	II
ISIC_6669306	Hospital Italiano de Buenos Aires	CC-BY	20.0	palms/soles	benign	contact polarized	nevus	histopathology		dermoscopic	IL_4981763	IP_2998823		960	1280	female	II
ISIC_2210618	Hospital Italiano de Buenos Aires	CC-BY	45.0	posterior torso	benign	contact polarized	nevus	histopathology	False	dermoscopic	IL_3001812	IP_2292420	False	987	1280	male	III
ISIC_3235777	Hospital Italiano de Buenos Aires	CC-BY	65.0	anterior torso	benign	contact polarized	vascular lesion	histopathology		dermoscopic	IL_0880615	IP_8822719		1280	960	male	II
ISIC_9678073	Hospital Italiano de Buenos Aires	CC-BY	45.0	anterior torso	benign	contact polarized	vascular lesion	histopathology		dermoscopic	IL_0856931	IP_7040685		720	1280	male	III
ISIC_4919062	Hospital Italiano de Buenos Aires	CC-BY	80.0	head/neck	benign	contact polarized	solar lentigo	histopathology		dermoscopic	IL_7515599	IP_9432107		720	1280	female	II
ISIC_7392005	Hospital Italiano de Buenos Aires	CC-BY	30.0	head/neck	benign	contact polarized	vascular lesion	histopathology		dermoscopic	IL_5092355	IP_5809978		1662	2225	male	II
ISIC_0928255	Hospital Italiano de Buenos Aires	CC-BY	40.0	lower extremity	benign	contact polarized	actinic keratosis	histopathology		dermoscopic	IL_5808549	IP_1671091		3024	4032	female	II
ISIC_2808161	Hospital Italiano de Buenos Aires	CC-BY	50.0	posterior torso	benign	contact polarized	nevus	histopathology	True	dermoscopic	IL_2156637	IP_7070517	False	3024	4032		II
ISIC_1713785	Hospital Italiano de Buenos Aires	CC-BY	55.0	anterior torso	malignant	contact polarized	basal cell carcinoma	histopathology	False	dermoscopic	IL_7391643	IP_7506563	True	640	480	male	II
ISIC_2480502	Hospital Italiano de Buenos Aires	CC-BY	65.0	head/neck	malignant	contact polarized	basal cell carcinoma	histopathology		dermoscopic	IL_9903609	IP_7074257		4032	3024	male	II
ISIC_5286801	Hospital Italiano de Buenos Aires	CC-BY	70.0	head/neck	malignant	contact polarized	melanoma	histopathology		dermoscopic	IL_6198269	IP_3770796		960	1280	female	II
ISIC_3771739	Hospital Italiano de Buenos Aires	CC-BY	30.0		benign	contact polarized	nevus		False	dermoscopic	IL_8334224	IP_2504588	False	1920	1080	female	III
ISIC_7595330	Hospital Italiano de Buenos Aires	CC-BY	30.0		benign	contact polarized	nevus		False	dermoscopic	IL_3215398	IP_2504588	False	1920	1080	female	III
ISIC_1604897	Hospital Italiano de Buenos Aires	CC-BY	30.0		benign	contact polarized	nevus		False	dermoscopic	IL_1287991	IP_2504588	False	1920	1080	female	III
ISIC_4120244	Hospital Italiano de Buenos Aires	CC-BY	30.0		benign	contact polarized	nevus		False	dermoscopic	IL_2742516	IP_2504588	False	1920	1080	female	III
ISIC_8087078	Hospital Italiano de Buenos Aires	CC-BY	30.0		benign	contact polarized	nevus		False	dermoscopic	IL_6063470	IP_2504588	False	1920	1080	female	III
ISIC_8554946	Hospital Italiano de Buenos Aires	CC-BY	30.0	lower extremity	benign	contact polarized	nevus		False	dermoscopic	IL_3790742	IP_2504588	False	1920	1080	female	III
ISIC_8320375	Hospital Italiano de Buenos Aires	CC-BY	30.0		benign	contact polarized	nevus		False	dermoscopic	IL_1782925	IP_2504588	False	1920	1080	female	III
ISIC_7648065	Hospital Italiano de Buenos Aires	CC-BY	30.0	upper extremity	benign	contact polarized	nevus		False	dermoscopic	IL_2582243	IP_2504588	False	1920	1080	female	III
ISIC_6237589	Hospital Italiano de Buenos Aires	CC-BY	60.0	anterior torso	benign	contact polarized	nevus		False	dermoscopic	IL_2898203	IP_1165379	True	4032	3024	female	II
ISIC_2899095	Hospital Italiano de Buenos Aires	CC-BY	30.0	lower extremity	benign	contact polarized	nevus		False	dermoscopic	IL_3756850	IP_2504588	False	1920	1080	female	III
ISIC_9896159	Hospital Italiano de Buenos Aires	CC-BY	30.0	lower extremity	benign	contact polarized	nevus		False	dermoscopic	IL_0195253	IP_2504588	False	1920	1080	female	III
ISIC_5564514	Hospital Italiano de Buenos Aires	CC-BY	30.0	lower extremity	benign	contact polarized	nevus		False	dermoscopic	IL_6648018	IP_2504588	False	1920	1080	female	III
ISIC_8617778	Hospital Italiano de Buenos Aires	CC-BY	30.0		benign	contact polarized	nevus		False	dermoscopic	IL_0600074	IP_2504588	False	1920	1080	female	III
ISIC_1932094	Hospital Italiano de Buenos Aires	CC-BY	30.0		benign	contact polarized	nevus		False	dermoscopic	IL_1512859	IP_2504588	False	1920	1080	female	III
ISIC_8089258	Hospital Italiano de Buenos Aires	CC-BY	30.0		benign	contact polarized	nevus		False	dermoscopic	IL_6242850	IP_2504588	False	1920	1080	female	III
ISIC_1134575	Hospital Italiano de Buenos Aires	CC-BY	30.0		benign	contact polarized	nevus		False	dermoscopic	IL_5765757	IP_2504588	False	1920	1080	female	III
ISIC_8943077	Hospital Italiano de Buenos Aires	CC-BY	30.0		benign	contact polarized	nevus		False	dermoscopic	IL_0106119	IP_2504588	False	1920	1080	female	III
ISIC_8362562	Hospital Italiano de Buenos Aires	CC-BY	30.0	lower extremity	benign	contact polarized	nevus		False	dermoscopic	IL_9560939	IP_2504588	False	1920	1080	female	III
ISIC_0803812	Hospital Italiano de Buenos Aires	CC-BY	30.0	lower extremity	benign	contact polarized	nevus		False	dermoscopic	IL_9944291	IP_2504588	False	1920	1080	female	III
ISIC_0692300	Hospital Italiano de Buenos Aires	CC-BY	60.0	upper extremity	benign	contact polarized	dermatofibroma	histopathology	False	dermoscopic	IL_2259035	IP_1165379	True	3024	4032	female	II
ISIC_4562668	Hospital Italiano de Buenos Aires	CC-BY	30.0	upper extremity	benign	contact polarized	nevus		False	dermoscopic	IL_6895187	IP_2504588	False	1920	1080	female	III
ISIC_3734798	Hospital Italiano de Buenos Aires	CC-BY	30.0	upper extremity	benign	contact polarized	nevus		False	dermoscopic	IL_4710229	IP_2504588	False	1920	1080	female	III
ISIC_0630222	Hospital Italiano de Buenos Aires	CC-BY	30.0		benign	contact polarized	nevus		False	dermoscopic	IL_7022222	IP_2504588	False	1920	1080	female	III
ISIC_7049497	Hospital Italiano de Buenos Aires	CC-BY	30.0	lower extremity	benign	contact polarized	nevus		False	dermoscopic	IL_4414647	IP_2504588	False	1920	1080	female	III
ISIC_2047884	Hospital Italiano de Buenos Aires	CC-BY	30.0	lower extremity	benign	contact polarized	nevus		False	dermoscopic	IL_5523737	IP_2504588	False	1920	1080	female	III
ISIC_9105532	Hospital Italiano de Buenos Aires	CC-BY	30.0	lower extremity	benign	contact polarized	nevus		False	dermoscopic	IL_0374505	IP_2504588	False	1920	1080	female	III
ISIC_0967146	Hospital Italiano de Buenos Aires	CC-BY	30.0	oral/genital	benign	contact polarized	nevus		False	dermoscopic	IL_5403853	IP_2504588	False	1920	1080	female	III
ISIC_8735220	Hospital Italiano de Buenos Aires	CC-BY	30.0	oral/genital	benign	contact polarized	nevus		False	dermoscopic	IL_2837651	IP_2504588	False	1920	1080	female	III
ISIC_2000035	Hospital Italiano de Buenos Aires	CC-BY	70.0	lateral torso	malignant	contact polarized	basal cell carcinoma	histopathology		dermoscopic	IL_5911888	IP_5264036		3024	4032	female	II
ISIC_1596930	Hospital Italiano de Buenos Aires	CC-BY	80.0	head/neck	malignant	contact polarized	basal cell carcinoma	histopathology		dermoscopic	IL_6813359	IP_9750730		2216	2122	female	II
ISIC_8829983	Hospital Italiano de Buenos Aires	CC-BY	85.0	head/neck	malignant	contact polarized	squamous cell carcinoma	histopathology		dermoscopic	IL_5142318	IP_1384522		3024	4032	female	II
ISIC_8056469	Hospital Italiano de Buenos Aires	CC-BY	60.0	head/neck	malignant	contact polarized	basal cell carcinoma	histopathology		dermoscopic	IL_0036649	IP_9018935		3024	4032	female	II
ISIC_2525721	Hospital Italiano de Buenos Aires	CC-BY	45.0	anterior torso	malignant	contact polarized	basal cell carcinoma	histopathology		dermoscopic	IL_5632887	IP_1489055		1280	960	male	II
ISIC_6258800	Hospital Italiano de Buenos Aires	CC-BY	40.0	anterior torso	benign	contact polarized	nevus		True	dermoscopic	IL_4392343	IP_7035571	False	1920	1080	male	III
ISIC_5924838	Hospital Italiano de Buenos Aires	CC-BY	40.0	anterior torso	benign	contact polarized	nevus		True	dermoscopic	IL_6768854	IP_7035571	False	1920	1080	male	III
ISIC_4683392	Hospital Italiano de Buenos Aires	CC-BY	40.0	anterior torso	benign	contact polarized	nevus		True	dermoscopic	IL_5616637	IP_7035571	False	1920	1080	male	III
ISIC_7188290	Hospital Italiano de Buenos Aires	CC-BY	40.0	anterior torso	benign	contact polarized	nevus		True	dermoscopic	IL_4204922	IP_7035571	False	1920	1080	male	III
ISIC_0988073	Hospital Italiano de Buenos Aires	CC-BY	40.0	anterior torso	benign	contact polarized	nevus		True	dermoscopic	IL_6480724	IP_7035571	False	1920	1080	male	III
ISIC_1949347	Hospital Italiano de Buenos Aires	CC-BY	40.0	anterior torso	benign	contact polarized	nevus		True	dermoscopic	IL_7036224	IP_7035571	False	1920	1080	male	III
ISIC_5323960	Hospital Italiano de Buenos Aires	CC-BY	40.0	anterior torso	benign	contact polarized	nevus		True	dermoscopic	IL_4823994	IP_7035571	False	1920	1080	male	III
ISIC_7817418	Hospital Italiano de Buenos Aires	CC-BY	40.0	anterior torso	benign	contact polarized	nevus		True	dermoscopic	IL_2177414	IP_7035571	False	1920	1080	male	III
ISIC_9275875	Hospital Italiano de Buenos Aires	CC-BY	85.0	head/neck	malignant	contact polarized	basal cell carcinoma	histopathology		dermoscopic	IL_7452668	IP_7736597		4032	3024	male	I
ISIC_1225394	Hospital Italiano de Buenos Aires	CC-BY	40.0	anterior torso	benign	contact polarized	nevus		True	dermoscopic	IL_8578130	IP_7035571	False	1920	1080	male	III
ISIC_7249773	Hospital Italiano de Buenos Aires	CC-BY	40.0	anterior torso	benign	contact polarized	nevus		True	dermoscopic	IL_2234731	IP_7035571	False	1920	1080	male	III
ISIC_2135576	Hospital Italiano de Buenos Aires	CC-BY	40.0	anterior torso	benign	contact polarized	nevus		True	dermoscopic	IL_4455971	IP_7035571	False	1920	1080	male	III
ISIC_6926667	Hospital Italiano de Buenos Aires	CC-BY	40.0	anterior torso	benign	contact polarized	nevus		True	dermoscopic	IL_3679152	IP_7035571	False	1920	1080	male	III
ISIC_9944002	Hospital Italiano de Buenos Aires	CC-BY	40.0	anterior torso	benign	contact polarized	nevus		True	dermoscopic	IL_2520087	IP_7035571	False	1920	1080	male	III
ISIC_9500805	Hospital Italiano de Buenos Aires	CC-BY	40.0	anterior torso	benign	contact polarized	nevus		True	dermoscopic	IL_2068103	IP_7035571	False	1920	1080	male	III
ISIC_8244796	Hospital Italiano de Buenos Aires	CC-BY	40.0	anterior torso	benign	contact polarized	nevus		True	dermoscopic	IL_5145025	IP_7035571	False	1920	1080	male	III
ISIC_0647139	Hospital Italiano de Buenos Aires	CC-BY	40.0	anterior torso	benign	contact polarized	nevus		True	dermoscopic	IL_7611794	IP_7035571	False	1920	1080	male	III
ISIC_3388627	Hospital Italiano de Buenos Aires	CC-BY	40.0	anterior torso	benign	contact polarized	nevus		True	dermoscopic	IL_5447795	IP_7035571	False	1920	1080	male	III
ISIC_0421725	Hospital Italiano de Buenos Aires	CC-BY	40.0	anterior torso	benign	contact polarized	nevus		True	dermoscopic	IL_8740100	IP_7035571	False	1920	1080	male	III
ISIC_5877775	Hospital Italiano de Buenos Aires	CC-BY	85.0	head/neck	malignant	contact polarized	basal cell carcinoma	histopathology		dermoscopic	IL_8023144	IP_7736597		4032	3024	male	I
ISIC_5629618	Hospital Italiano de Buenos Aires	CC-BY	40.0	anterior torso	benign	contact polarized	nevus		True	dermoscopic	IL_7192466	IP_7035571	False	1920	1080	male	III
ISIC_6672136	Hospital Italiano de Buenos Aires	CC-BY	40.0	anterior torso	benign	contact polarized	nevus		True	dermoscopic	IL_2272931	IP_7035571	False	1920	1080	male	III
ISIC_1482166	Hospital Italiano de Buenos Aires	CC-BY	40.0	anterior torso	benign	contact polarized	nevus		True	dermoscopic	IL_5250728	IP_7035571	False	1920	1080	male	III
ISIC_9576566	Hospital Italiano de Buenos Aires	CC-BY	40.0	anterior torso	benign	contact polarized	nevus		True	dermoscopic	IL_5402496	IP_7035571	False	1920	1080	male	III
ISIC_5653394	Hospital Italiano de Buenos Aires	CC-BY	40.0	anterior torso	benign	contact polarized	nevus		True	dermoscopic	IL_7215674	IP_7035571	False	1920	1080	male	III
ISIC_6699015	Hospital Italiano de Buenos Aires	CC-BY	40.0	anterior torso	benign	contact polarized	nevus		True	dermoscopic	IL_3205022	IP_7035571	False	1920	1080	male	III
ISIC_7831385	Hospital Italiano de Buenos Aires	CC-BY	40.0	anterior torso	benign	contact polarized	nevus		True	dermoscopic	IL_8011325	IP_7035571	False	1920	1080	male	III
ISIC_8801293	Hospital Italiano de Buenos Aires	CC-BY	40.0	anterior torso	benign	contact polarized	nevus		True	dermoscopic	IL_8636254	IP_7035571	False	1920	1080	male	III
ISIC_4245761	Hospital Italiano de Buenos Aires	CC-BY	40.0	anterior torso	benign	contact polarized	nevus		True	dermoscopic	IL_9509013	IP_7035571	False	1920	1080	male	III
ISIC_8565066	Hospital Italiano de Buenos Aires	CC-BY	40.0	lower extremity	benign	contact polarized	nevus		True	dermoscopic	IL_0214462	IP_7035571	False	1920	1080	male	III
ISIC_6442663	Hospital Italiano de Buenos Aires	CC-BY	85.0	head/neck	malignant	contact polarized	basal cell carcinoma	histopathology		dermoscopic	IL_6643572	IP_7736597		3024	4032	male	I
ISIC_4110967	Hospital Italiano de Buenos Aires	CC-BY	40.0	lower extremity	benign	contact polarized	nevus		True	dermoscopic	IL_8354156	IP_7035571	False	1920	1080	male	III
ISIC_4349244	Hospital Italiano de Buenos Aires	CC-BY	40.0	head/neck	benign	contact polarized	nevus		True	dermoscopic	IL_3938826	IP_7035571	False	1920	1080	male	III
ISIC_6192787	Hospital Italiano de Buenos Aires	CC-BY	40.0	head/neck	benign	contact polarized	nevus		True	dermoscopic	IL_5972519	IP_7035571	False	1920	1080	male	III
ISIC_2062303	Hospital Italiano de Buenos Aires	CC-BY	40.0	head/neck	benign	contact polarized	nevus		True	dermoscopic	IL_9756761	IP_7035571	False	1920	1080	male	III
ISIC_0142436	Hospital Italiano de Buenos Aires	CC-BY	40.0	posterior torso	benign	contact polarized	nevus		True	dermoscopic	IL_7386068	IP_7035571	False	1920	1080	male	III
ISIC_5652129	Hospital Italiano de Buenos Aires	CC-BY	40.0	anterior torso	benign	contact polarized	nevus		True	dermoscopic	IL_6266492	IP_7035571	False	1920	1080	male	III
ISIC_5137665	Hospital Italiano de Buenos Aires	CC-BY	40.0	anterior torso	benign	contact polarized	nevus		True	dermoscopic	IL_2174668	IP_7035571	False	1920	1080	male	III
ISIC_3573737	Hospital Italiano de Buenos Aires	CC-BY	40.0	lower extremity	benign	contact polarized	nevus		True	dermoscopic	IL_2451805	IP_7035571	False	1920	1080	male	III
ISIC_6001467	Hospital Italiano de Buenos Aires	CC-BY	40.0	posterior torso	benign	contact polarized	nevus		True	dermoscopic	IL_4827112	IP_7035571	False	1920	1080	male	III
ISIC_9083409	Hospital Italiano de Buenos Aires	CC-BY	40.0	posterior torso	benign	contact polarized	nevus		True	dermoscopic	IL_0202677	IP_7035571	False	1920	1080	male	III
ISIC_5764331	Hospital Italiano de Buenos Aires	CC-BY	65.0	lower extremity	benign	contact polarized	vascular lesion	histopathology		dermoscopic	IL_0798792	IP_9326183	True	3024	4032	female	I
ISIC_9532969	Hospital Italiano de Buenos Aires	CC-BY	35.0	lateral torso	benign	contact polarized	nevus	histopathology	False	dermoscopic	IL_8532385	IP_9531637	False	3024	4032	male	II
ISIC_0664537	Hospital Italiano de Buenos Aires	CC-BY	40.0	posterior torso	benign	contact polarized	nevus		True	dermoscopic	IL_5063892	IP_7035571	False	1920	1080	male	III
ISIC_2439069	Hospital Italiano de Buenos Aires	CC-BY	40.0	posterior torso	benign	contact polarized	nevus		True	dermoscopic	IL_6380351	IP_7035571	False	1920	1080	male	III
ISIC_4787478	Hospital Italiano de Buenos Aires	CC-BY	40.0	posterior torso	benign	contact polarized	nevus		True	dermoscopic	IL_0544421	IP_7035571	False	1920	1080	male	III
ISIC_1833010	Hospital Italiano de Buenos Aires	CC-BY	40.0	posterior torso	benign	contact polarized	nevus		True	dermoscopic	IL_7760705	IP_7035571	False	1920	1080	male	III
ISIC_4055713	Hospital Italiano de Buenos Aires	CC-BY	40.0	posterior torso	benign	contact polarized	nevus		True	dermoscopic	IL_2575189	IP_7035571	False	1920	1080	male	III
ISIC_9590599	Hospital Italiano de Buenos Aires	CC-BY	40.0	posterior torso	benign	contact polarized	nevus		True	dermoscopic	IL_6087806	IP_7035571	False	1920	1080	male	III
ISIC_4565303	Hospital Italiano de Buenos Aires	CC-BY	40.0	anterior torso	benign	contact polarized	nevus		True	dermoscopic	IL_3125009	IP_7035571	False	1920	1080	male	III
ISIC_6913414	Hospital Italiano de Buenos Aires	CC-BY	40.0	posterior torso	benign	contact polarized	nevus		True	dermoscopic	IL_5412116	IP_7035571	False	1920	1080	male	III
ISIC_1632850	Hospital Italiano de Buenos Aires	CC-BY	40.0	posterior torso	benign	contact polarized	nevus		True	dermoscopic	IL_5873409	IP_7035571	False	1920	1080	male	III
ISIC_5108945	Hospital Italiano de Buenos Aires	CC-BY	40.0	posterior torso	benign	contact polarized	nevus		True	dermoscopic	IL_1872431	IP_7035571	False	1920	1080	male	III
ISIC_3992341	Hospital Italiano de Buenos Aires	CC-BY	35.0	posterior torso	benign	contact polarized	nevus	histopathology	False	dermoscopic	IL_4135776	IP_9531637	False	3024	4032	male	II
ISIC_0624969	Hospital Italiano de Buenos Aires	CC-BY	40.0	posterior torso	benign	contact polarized	nevus		True	dermoscopic	IL_4633314	IP_7035571	False	1920	1080	male	III
ISIC_7277200	Hospital Italiano de Buenos Aires	CC-BY	40.0	posterior torso	benign	contact polarized	nevus		True	dermoscopic	IL_9837867	IP_7035571	False	1920	1080	male	III
ISIC_4983159	Hospital Italiano de Buenos Aires	CC-BY	40.0	posterior torso	benign	contact polarized	nevus		True	dermoscopic	IL_6486804	IP_7035571	False	1920	1080	male	III
ISIC_9680465	Hospital Italiano de Buenos Aires	CC-BY	40.0	posterior torso	benign	contact polarized	nevus		True	dermoscopic	IL_7912899	IP_7035571	False	1920	1080	male	III
ISIC_9937715	Hospital Italiano de Buenos Aires	CC-BY	40.0	posterior torso	benign	contact polarized	nevus		True	dermoscopic	IL_7385485	IP_7035571	False	1920	1080	male	III
ISIC_6615839	Hospital Italiano de Buenos Aires	CC-BY	40.0	posterior torso	benign	contact polarized	nevus		True	dermoscopic	IL_9281983	IP_7035571	False	1920	1080	male	III
ISIC_4937722	Hospital Italiano de Buenos Aires	CC-BY	40.0	posterior torso	benign	contact polarized	nevus		True	dermoscopic	IL_2417454	IP_7035571	False	1920	1080	male	III
ISIC_1223179	Hospital Italiano de Buenos Aires	CC-BY	40.0	posterior torso	benign	contact polarized	nevus		True	dermoscopic	IL_0591796	IP_7035571	False	1920	1080	male	III
ISIC_9134293	Hospital Italiano de Buenos Aires	CC-BY	40.0	posterior torso	benign	contact polarized	nevus		True	dermoscopic	IL_3584743	IP_7035571	False	1920	1080	male	III
ISIC_4020299	Hospital Italiano de Buenos Aires	CC-BY	40.0	posterior torso	benign	contact polarized	nevus		True	dermoscopic	IL_6028136	IP_7035571	False	1920	1080	male	III
ISIC_8706734	Hospital Italiano de Buenos Aires	CC-BY	35.0	anterior torso	benign	contact polarized	nevus	histopathology	False	dermoscopic	IL_3257339	IP_9531637	False	3024	4032	male	II
ISIC_6972176	Hospital Italiano de Buenos Aires	CC-BY	40.0	posterior torso	benign	contact polarized	nevus		True	dermoscopic	IL_8626997	IP_7035571	False	1920	1080	male	III
ISIC_1165924	Hospital Italiano de Buenos Aires	CC-BY	40.0	posterior torso	benign	contact polarized	nevus		True	dermoscopic	IL_5697593	IP_7035571	False	1920	1080	male	III
ISIC_4784710	Hospital Italiano de Buenos Aires	CC-BY	40.0	posterior torso	benign	contact polarized	nevus		True	dermoscopic	IL_9770171	IP_7035571	False	1920	1080	male	III
ISIC_7908490	Hospital Italiano de Buenos Aires	CC-BY	40.0	posterior torso	benign	contact polarized	nevus		True	dermoscopic	IL_7949489	IP_7035571	False	1920	1080	male	III
ISIC_0181785	Hospital Italiano de Buenos Aires	CC-BY	40.0	head/neck	benign	contact polarized	nevus		True	dermoscopic	IL_6770823	IP_7035571	False	1920	1080	male	III
ISIC_1542284	Hospital Italiano de Buenos Aires	CC-BY	40.0	head/neck	benign	contact polarized	nevus		False	dermoscopic	IL_3035260	IP_4968898	False	1920	1080	male	III
ISIC_0174268	Hospital Italiano de Buenos Aires	CC-BY	40.0	upper extremity	benign	contact polarized	nevus		False	dermoscopic	IL_9781276	IP_4968898	False	1920	1080	male	III
ISIC_7740693	Hospital Italiano de Buenos Aires	CC-BY	40.0	anterior torso	benign	contact polarized	nevus		False	dermoscopic	IL_6481002	IP_4968898	False	1920	1080	male	III
ISIC_0819010	Hospital Italiano de Buenos Aires	CC-BY	40.0	anterior torso	benign	contact polarized	nevus		False	dermoscopic	IL_8748934	IP_4968898	False	1920	1080	male	III
ISIC_3159029	Hospital Italiano de Buenos Aires	CC-BY	40.0	anterior torso	benign	contact polarized	nevus		False	dermoscopic	IL_9893119	IP_4968898	False	1920	1080	male	III
ISIC_8319588	Hospital Italiano de Buenos Aires	CC-BY	40.0	posterior torso	benign	contact polarized	nevus	histopathology	False	dermoscopic	IL_7365600	IP_9140462	False	640	480	male	II
ISIC_0393678	Hospital Italiano de Buenos Aires	CC-BY	40.0	anterior torso	benign	contact polarized	nevus		False	dermoscopic	IL_9124957	IP_4968898	False	1920	1080	male	III
ISIC_1681704	Hospital Italiano de Buenos Aires	CC-BY	40.0	lower extremity	benign	contact polarized	nevus		False	dermoscopic	IL_9624580	IP_4968898	False	1920	1080	male	III
ISIC_3973357	Hospital Italiano de Buenos Aires	CC-BY	40.0	posterior torso	benign	contact polarized	nevus		False	dermoscopic	IL_8441819	IP_4968898	False	1920	1080	male	III
ISIC_8843280	Hospital Italiano de Buenos Aires	CC-BY	40.0	posterior torso	benign	contact polarized	nevus		False	dermoscopic	IL_4211784	IP_4968898	False	1920	1080	male	III
ISIC_6828620	Hospital Italiano de Buenos Aires	CC-BY	40.0	posterior torso	benign	contact polarized	nevus		False	dermoscopic	IL_7103148	IP_4968898	False	1920	1080	male	III
ISIC_6543139	Hospital Italiano de Buenos Aires	CC-BY	40.0	posterior torso	benign	contact polarized	nevus		False	dermoscopic	IL_0525537	IP_4968898	False	1920	1080	male	III
ISIC_7342310	Hospital Italiano de Buenos Aires	CC-BY	40.0	posterior torso	benign	contact polarized	nevus		False	dermoscopic	IL_3597065	IP_4968898	False	1920	1080	male	III
ISIC_3222487	Hospital Italiano de Buenos Aires	CC-BY	40.0	posterior torso	benign	contact polarized	nevus		False	dermoscopic	IL_4778488	IP_4968898	False	1920	1080	male	III
ISIC_9704734	Hospital Italiano de Buenos Aires	CC-BY	40.0	posterior torso	benign	contact polarized	nevus		False	dermoscopic	IL_3262935	IP_4968898	False	1920	1080	male	III
ISIC_1128187	Hospital Italiano de Buenos Aires	CC-BY	40.0	posterior torso	benign	contact polarized	nevus		False	dermoscopic	IL_0341545	IP_4968898	False	1920	1080	male	III
ISIC_1810549	Hospital Italiano de Buenos Aires	CC-BY	70.0	upper extremity	malignant	contact polarized	melanoma	histopathology	False	dermoscopic	IL_6291255	IP_6443464	True	640	480	male	II
ISIC_4879289	Hospital Italiano de Buenos Aires	CC-BY	60.0	head/neck	malignant		squamous cell carcinoma	histopathology		clinical	IL_0176882	IP_3302800		239	283	female	II
ISIC_7254040	Hospital Italiano de Buenos Aires	CC-BY	60.0	head/neck	malignant	contact polarized	squamous cell carcinoma	histopathology		dermoscopic	IL_0176882	IP_3302800		3024	4032	female	II
ISIC_8386678	Hospital Italiano de Buenos Aires	CC-BY	60.0	head/neck	malignant	contact polarized	squamous cell carcinoma	histopathology		dermoscopic	IL_0176882	IP_3302800		3024	4032	female	II
ISIC_2032139	Hospital Italiano de Buenos Aires	CC-BY	65.0	head/neck	malignant	contact polarized	squamous cell carcinoma	histopathology		dermoscopic	IL_0615609	IP_9074122		3024	4032	male	II
ISIC_0169895	Hospital Italiano de Buenos Aires	CC-BY	85.0	upper extremity	benign	contact polarized	actinic keratosis	histopathology		dermoscopic	IL_7418069	IP_4683624		960	1280	male	II
ISIC_9597037	Hospital Italiano de Buenos Aires	CC-BY	35.0	lower extremity	malignant		melanoma	histopathology	False	clinical	IL_8406844	IP_6588465	True	169	180	female	II
ISIC_7683106	Hospital Italiano de Buenos Aires	CC-BY	35.0	lower extremity	malignant	contact polarized	melanoma	histopathology	False	dermoscopic	IL_8406844	IP_6588465	True	4128	3096	female	II
ISIC_9349247	Hospital Italiano de Buenos Aires	CC-BY	30.0	lower extremity	benign	contact polarized	dermatofibroma	histopathology		dermoscopic	IL_2250085	IP_4058211		3024	4032	female	IV
ISIC_4146888	Hospital Italiano de Buenos Aires	CC-BY	75.0	posterior torso	benign	contact polarized	actinic keratosis	histopathology		dermoscopic	IL_6672170	IP_6515463		1678	1479	male	II
ISIC_5131286	Hospital Italiano de Buenos Aires	CC-BY	75.0	posterior torso	malignant	contact polarized	basal cell carcinoma	histopathology		dermoscopic	IL_4296126	IP_6515463		1743	1501	male	II
ISIC_3875940	Hospital Italiano de Buenos Aires	CC-BY	70.0	upper extremity	benign	contact polarized	nevus	histopathology	False	dermoscopic	IL_0523598	IP_6443464	True	640	480	male	II
ISIC_4975248	Hospital Italiano de Buenos Aires	CC-BY	55.0	anterior torso	benign	contact polarized	nevus		False	dermoscopic	IL_6866293	IP_7243858	False	1920	1080	female	IV
ISIC_0267056	Hospital Italiano de Buenos Aires	CC-BY	55.0	anterior torso	benign	contact polarized	nevus		False	dermoscopic	IL_2079152	IP_7243858	False	1920	1080	female	IV
ISIC_7200286	Hospital Italiano de Buenos Aires	CC-BY	55.0	anterior torso	benign	contact polarized	nevus		False	dermoscopic	IL_3655618	IP_7243858	False	1920	1080	female	IV
ISIC_9110427	Hospital Italiano de Buenos Aires	CC-BY	55.0	upper extremity	benign	contact polarized	nevus		False	dermoscopic	IL_9572790	IP_7243858	False	1920	1080	female	IV
ISIC_0246142	Hospital Italiano de Buenos Aires	CC-BY	55.0	anterior torso	benign	contact polarized	nevus		False	dermoscopic	IL_7613468	IP_7243858	False	1920	1080	female	IV
ISIC_5504535	Hospital Italiano de Buenos Aires	CC-BY	55.0	lower extremity	benign	contact polarized	nevus		False	dermoscopic	IL_6494017	IP_7243858	False	1920	1080	female	IV
ISIC_6846478	Hospital Italiano de Buenos Aires	CC-BY	55.0	head/neck	benign	contact polarized	nevus		False	dermoscopic	IL_7046293	IP_7243858	False	1920	1080	female	IV
ISIC_3734863	Hospital Italiano de Buenos Aires	CC-BY	55.0	upper extremity	benign	contact polarized	nevus		False	dermoscopic	IL_1807391	IP_7243858	False	1920	1080	female	IV
ISIC_3082952	Hospital Italiano de Buenos Aires	CC-BY	55.0	upper extremity	benign	contact polarized	nevus		False	dermoscopic	IL_0314261	IP_7243858	False	1920	1080	female	IV
ISIC_9681659	Hospital Italiano de Buenos Aires	CC-BY	55.0	lower extremity	benign	contact polarized	nevus		False	dermoscopic	IL_4862343	IP_7243858	False	1920	1080	female	IV
ISIC_5375398	Hospital Italiano de Buenos Aires	CC-BY	65.0	anterior torso	benign	contact polarized	actinic keratosis	histopathology	False	dermoscopic	IL_9768948	IP_5924646	True	640	480	female	I
ISIC_1364073	Hospital Italiano de Buenos Aires	CC-BY	55.0	posterior torso	benign	contact polarized	nevus		False	dermoscopic	IL_6217739	IP_7243858	False	1920	1080	female	IV
ISIC_2654001	Hospital Italiano de Buenos Aires	CC-BY	55.0	posterior torso	benign	contact polarized	nevus		False	dermoscopic	IL_6119706	IP_7243858	False	1920	1080	female	IV
ISIC_4815806	Hospital Italiano de Buenos Aires	CC-BY	55.0	posterior torso	benign	contact polarized	nevus		False	dermoscopic	IL_6781257	IP_7243858	False	1920	1080	female	IV
ISIC_9983708	Hospital Italiano de Buenos Aires	CC-BY	55.0	posterior torso	benign	contact polarized	nevus		False	dermoscopic	IL_3662756	IP_7243858	False	1920	1080	female	IV
ISIC_9192498	Hospital Italiano de Buenos Aires	CC-BY	55.0	lower extremity	benign	contact polarized	nevus		False	dermoscopic	IL_3537150	IP_7243858	False	1920	1080	female	IV
ISIC_1544365	Hospital Italiano de Buenos Aires	CC-BY	55.0	lower extremity	benign	contact polarized	nevus		False	dermoscopic	IL_4315270	IP_7243858	False	1920	1080	female	IV
ISIC_0416482	Hospital Italiano de Buenos Aires	CC-BY	55.0	lower extremity	benign	contact polarized	nevus		False	dermoscopic	IL_5727463	IP_7243858	False	1920	1080	female	IV
ISIC_1116159	Hospital Italiano de Buenos Aires	CC-BY	55.0	upper extremity	benign	contact polarized	nevus		False	dermoscopic	IL_9375162	IP_7243858	False	1920	1080	female	IV
ISIC_9672493	Hospital Italiano de Buenos Aires	CC-BY	55.0	lower extremity	benign	contact polarized	nevus		False	dermoscopic	IL_7100298	IP_7243858	False	1920	1080	female	IV
ISIC_3063248	Hospital Italiano de Buenos Aires	CC-BY	55.0	lower extremity	benign	contact polarized	nevus		False	dermoscopic	IL_1274675	IP_7243858	False	1920	1080	female	IV
ISIC_2261128	Hospital Italiano de Buenos Aires	CC-BY	65.0	posterior torso	malignant	contact polarized	melanoma	histopathology	False	dermoscopic	IL_1400206	IP_5924646	True	640	480	female	I
ISIC_7698231	Hospital Italiano de Buenos Aires	CC-BY	55.0	lower extremity	benign	contact polarized	nevus		False	dermoscopic	IL_3659443	IP_7243858	False	1920	1080	female	IV
ISIC_3011033	Hospital Italiano de Buenos Aires	CC-BY	80.0	head/neck	malignant	contact polarized	basal cell carcinoma	histopathology		dermoscopic	IL_9294150	IP_7562016		2221	1756	male	III
ISIC_9782748	Hospital Italiano de Buenos Aires	CC-BY	75.0	head/neck	malignant	contact polarized	basal cell carcinoma	histopathology		dermoscopic	IL_0785616	IP_4097497		1762	1841	male	III
ISIC_7716885	Hospital Italiano de Buenos Aires	CC-BY	70.0	head/neck	malignant	contact polarized	basal cell carcinoma	histopathology		dermoscopic	IL_5608518	IP_1354259		2007	3084	male	II
ISIC_1000868	Hospital Italiano de Buenos Aires	CC-BY	70.0	head/neck	malignant	contact polarized	basal cell carcinoma	histopathology		dermoscopic	IL_7955938	IP_1354259		1599	1850	male	II
ISIC_6164036	Hospital Italiano de Buenos Aires	CC-BY	55.0	posterior torso	benign	contact polarized	vascular lesion	histopathology		dermoscopic	IL_7167874	IP_1396436		3024	4032	female	III
ISIC_0499306	Hospital Italiano de Buenos Aires	CC-BY	20.0	anterior torso	benign	contact polarized	nevus		True	dermoscopic	IL_2236602	IP_5291194	False	1920	1080	female	III
ISIC_9309046	Hospital Italiano de Buenos Aires	CC-BY	20.0	anterior torso	benign	contact polarized	nevus		True	dermoscopic	IL_4020580	IP_5291194	False	1920	1080	female	III
ISIC_2515861	Hospital Italiano de Buenos Aires	CC-BY	20.0	lower extremity	benign	contact polarized	nevus		True	dermoscopic	IL_0519984	IP_5291194	False	1920	1080	female	III
ISIC_6204275	Hospital Italiano de Buenos Aires	CC-BY	20.0	lower extremity	benign	contact polarized	nevus		True	dermoscopic	IL_8978163	IP_5291194	False	1920	1080	female	III
ISIC_8969274	Hospital Italiano de Buenos Aires	CC-BY	65.0	posterior torso	malignant	contact polarized	melanoma	histopathology	False	dermoscopic	IL_1524376	IP_5924646	True	640	480	female	I
ISIC_1067532	Hospital Italiano de Buenos Aires	CC-BY	20.0	upper extremity	benign	contact polarized	nevus		True	dermoscopic	IL_4887161	IP_5291194	False	1920	1080	female	III
ISIC_3788423	Hospital Italiano de Buenos Aires	CC-BY	20.0	upper extremity	benign	contact polarized	nevus		True	dermoscopic	IL_7940400	IP_5291194	False	1920	1080	female	III
ISIC_2342692	Hospital Italiano de Buenos Aires	CC-BY	20.0	upper extremity	benign	contact polarized	nevus		True	dermoscopic	IL_4627083	IP_5291194	False	1920	1080	female	III
ISIC_3896065	Hospital Italiano de Buenos Aires	CC-BY	20.0	anterior torso	benign	contact polarized	nevus		True	dermoscopic	IL_8000514	IP_5291194	False	1920	1080	female	III
ISIC_6666738	Hospital Italiano de Buenos Aires	CC-BY	20.0	anterior torso	benign	contact polarized	nevus		True	dermoscopic	IL_7332611	IP_5291194	False	1920	1080	female	III
ISIC_4521912	Hospital Italiano de Buenos Aires	CC-BY	20.0	upper extremity	benign	contact polarized	nevus		True	dermoscopic	IL_9351912	IP_5291194	False	1920	1080	female	III
ISIC_0516105	Hospital Italiano de Buenos Aires	CC-BY	20.0	lower extremity	benign	contact polarized	nevus		True	dermoscopic	IL_7484405	IP_5291194	False	1920	1080	female	III
ISIC_3059594	Hospital Italiano de Buenos Aires	CC-BY	20.0	posterior torso	benign	contact polarized	nevus		True	dermoscopic	IL_6237029	IP_5291194	False	1920	1080	female	III
ISIC_0933165	Hospital Italiano de Buenos Aires	CC-BY	20.0	posterior torso	benign	contact polarized	nevus		True	dermoscopic	IL_4997109	IP_5291194	False	1920	1080	female	III
ISIC_4620682	Hospital Italiano de Buenos Aires	CC-BY	20.0	posterior torso	benign	contact polarized	nevus		True	dermoscopic	IL_6131058	IP_5291194	False	1920	1080	female	III
ISIC_7952870	Hospital Italiano de Buenos Aires	CC-BY	55.0	anterior torso	malignant	contact polarized	melanoma	histopathology	False	dermoscopic	IL_2794261	IP_5919148	True	3024	4032	male	II
ISIC_9641773	Hospital Italiano de Buenos Aires	CC-BY	20.0	posterior torso	benign	contact polarized	nevus		True	dermoscopic	IL_5407326	IP_5291194	False	1920	1080	female	III
ISIC_3372885	Hospital Italiano de Buenos Aires	CC-BY	20.0	posterior torso	benign	contact polarized	nevus		True	dermoscopic	IL_0764543	IP_5291194	False	1920	1080	female	III
ISIC_1773092	Hospital Italiano de Buenos Aires	CC-BY	20.0	upper extremity	benign	contact polarized	nevus		True	dermoscopic	IL_9253571	IP_5291194	False	1920	1080	female	III
ISIC_8837942	Hospital Italiano de Buenos Aires	CC-BY	20.0	lower extremity	benign	contact polarized	nevus		True	dermoscopic	IL_1035125	IP_5291194	False	1920	1080	female	III
ISIC_8251625	Hospital Italiano de Buenos Aires	CC-BY	20.0	palms/soles	benign	contact polarized	nevus		True	dermoscopic	IL_7943617	IP_5291194	False	1920	1080	female	III
ISIC_3782782	Hospital Italiano de Buenos Aires	CC-BY	60.0	anterior torso	benign	contact polarized	nevus		False	dermoscopic	IL_0340594	IP_4349293	False	1920	1080	male	III
ISIC_7155576	Hospital Italiano de Buenos Aires	CC-BY	60.0	upper extremity	benign	contact polarized	nevus		False	dermoscopic	IL_7476140	IP_4349293	False	1920	1080	male	III
ISIC_4650728	Hospital Italiano de Buenos Aires	CC-BY	60.0	upper extremity	benign	contact polarized	nevus		False	dermoscopic	IL_9230859	IP_4349293	False	1920	1080	male	III
ISIC_2801460	Hospital Italiano de Buenos Aires	CC-BY	60.0	upper extremity	benign	contact polarized	nevus		False	dermoscopic	IL_0137450	IP_4349293	False	1920	1080	male	III
ISIC_7400800	Hospital Italiano de Buenos Aires	CC-BY	60.0	upper extremity	benign	contact polarized	nevus		False	dermoscopic	IL_0097932	IP_4349293	False	1920	1080	male	III
ISIC_5854879	Hospital Italiano de Buenos Aires	CC-BY	65.0	posterior torso	malignant	contact polarized	basal cell carcinoma	histopathology		dermoscopic	IL_0624639	IP_9326183	True	3024	4032	female	I
ISIC_6885409	Hospital Italiano de Buenos Aires	CC-BY	55.0	posterior torso	benign	contact polarized	nevus	histopathology	False	dermoscopic	IL_1178666	IP_5919148	True	3024	4032	male	II
ISIC_4259027	Hospital Italiano de Buenos Aires	CC-BY	60.0	upper extremity	benign	contact polarized	nevus		False	dermoscopic	IL_3769390	IP_4349293	False	1920	1080	male	III
ISIC_6892725	Hospital Italiano de Buenos Aires	CC-BY	60.0	lower extremity	benign	contact polarized	nevus		False	dermoscopic	IL_9636253	IP_4349293	False	1920	1080	male	III
ISIC_8331251	Hospital Italiano de Buenos Aires	CC-BY	60.0	posterior torso	benign	contact polarized	nevus		False	dermoscopic	IL_6673466	IP_4349293	False	1920	1080	male	III
ISIC_5779099	Hospital Italiano de Buenos Aires	CC-BY	60.0	posterior torso	benign	contact polarized	nevus		False	dermoscopic	IL_0680311	IP_4349293	False	1920	1080	male	III
ISIC_6772786	Hospital Italiano de Buenos Aires	CC-BY	60.0	posterior torso	benign	contact polarized	nevus		False	dermoscopic	IL_3078445	IP_4349293	False	1920	1080	male	III
ISIC_0236147	Hospital Italiano de Buenos Aires	CC-BY	60.0	posterior torso	benign	contact polarized	nevus		False	dermoscopic	IL_0007834	IP_4349293	False	1920	1080	male	III
ISIC_3657799	Hospital Italiano de Buenos Aires	CC-BY	60.0	posterior torso	benign	contact polarized	nevus		False	dermoscopic	IL_5920878	IP_4349293	False	1920	1080	male	III
ISIC_0293360	Hospital Italiano de Buenos Aires	CC-BY	60.0	posterior torso	benign	contact polarized	nevus		False	dermoscopic	IL_1731723	IP_4349293	False	1920	1080	male	III
ISIC_1237464	Hospital Italiano de Buenos Aires	CC-BY	60.0	posterior torso	benign	contact polarized	nevus		False	dermoscopic	IL_8342863	IP_4349293	False	1920	1080	male	III
ISIC_8749951	Hospital Italiano de Buenos Aires	CC-BY	60.0	lower extremity	benign	contact polarized	nevus		False	dermoscopic	IL_5176081	IP_4349293	False	1920	1080	male	III
ISIC_1436772	Hospital Italiano de Buenos Aires	CC-BY	45.0	posterior torso	benign	contact polarized	nevus	histopathology	False	dermoscopic	IL_4207641	IP_6976405	False	640	480	male	II
ISIC_1016877	Hospital Italiano de Buenos Aires	CC-BY	60.0	palms/soles	benign	contact polarized	nevus		False	dermoscopic	IL_9283976	IP_4349293	False	1920	1080	male	III
ISIC_3217752	Hospital Italiano de Buenos Aires	CC-BY	60.0	palms/soles	benign	contact polarized	nevus		False	dermoscopic	IL_6483224	IP_4349293	False	1920	1080	male	III
ISIC_9163137	Hospital Italiano de Buenos Aires	CC-BY	85.0	head/neck	malignant	contact polarized	squamous cell carcinoma	histopathology		dermoscopic	IL_3679921	IP_3851887		3024	4032	male	II
ISIC_4690178	Hospital Italiano de Buenos Aires	CC-BY	70.0	upper extremity	benign	contact polarized	actinic keratosis	histopathology		dermoscopic	IL_6260188	IP_5105492		960	1280	female	III
ISIC_1328183	Hospital Italiano de Buenos Aires	CC-BY	60.0	posterior torso	benign	contact polarized	nevus	histopathology	False	dermoscopic	IL_2230533	IP_2317296	True	4032	3024	male	II
ISIC_6611750	Hospital Italiano de Buenos Aires	CC-BY	60.0	posterior torso	benign	contact polarized	nevus	histopathology	False	dermoscopic	IL_2230533	IP_2317296	True	3024	4032	male	II
ISIC_0789847	Hospital Italiano de Buenos Aires	CC-BY	60.0	lower extremity	malignant	contact polarized	basal cell carcinoma	histopathology	False	dermoscopic	IL_5630284	IP_2317296	True	3024	4032	male	II
ISIC_7504036	Hospital Italiano de Buenos Aires	CC-BY	85.0	upper extremity	malignant		melanoma	histopathology		clinical	IL_5221633	IP_8464178		1530	1445	male	II
ISIC_2068188	Hospital Italiano de Buenos Aires	CC-BY	85.0	upper extremity	malignant	contact polarized	melanoma	histopathology		dermoscopic	IL_5221633	IP_8464178		3024	4032	male	II
ISIC_3143079	Hospital Italiano de Buenos Aires	CC-BY	85.0	upper extremity	malignant	contact polarized	melanoma	histopathology		dermoscopic	IL_5221633	IP_8464178		3024	4032	male	II
ISIC_6634689	Hospital Italiano de Buenos Aires	CC-BY	60.0	head/neck	benign	contact polarized	nevus	histopathology	False	dermoscopic	IL_1600217	IP_7605373	True	640	480	male	II
ISIC_8219918	Hospital Italiano de Buenos Aires	CC-BY	75.0	head/neck	benign	contact polarized	actinic keratosis			dermoscopic	IL_1406871	IP_1069141		3024	4032	female	II
ISIC_1817773	Hospital Italiano de Buenos Aires	CC-BY	75.0	head/neck	benign	contact polarized	actinic keratosis			dermoscopic	IL_1979170	IP_1069141		3024	4032	female	II
ISIC_3359090	Hospital Italiano de Buenos Aires	CC-BY	45.0	head/neck	benign	contact polarized	nevus			dermoscopic	IL_3706643	IP_3047490		1408	1990	male	II
ISIC_4041328	Hospital Italiano de Buenos Aires	CC-BY	45.0	posterior torso	benign	contact polarized	nevus			dermoscopic	IL_3508054	IP_3047490		2195	2144	male	II
ISIC_8841053	Hospital Italiano de Buenos Aires	CC-BY	45.0	head/neck	benign	contact polarized	vascular lesion	histopathology		dermoscopic	IL_3206008	IP_4595006		3024	4032	female	III
ISIC_5506127	Hospital Italiano de Buenos Aires	CC-BY	60.0	head/neck	malignant	contact polarized	basal cell carcinoma	histopathology	False	dermoscopic	IL_2141263	IP_1312835	False	4032	3024	female	II
ISIC_6970728	Hospital Italiano de Buenos Aires	CC-BY	85.0	head/neck	malignant	contact polarized	squamous cell carcinoma	histopathology		dermoscopic	IL_2080328	IP_1043202		3024	4032	female	II
ISIC_6912369	Hospital Italiano de Buenos Aires	CC-BY	85.0	head/neck	malignant	contact polarized	melanoma	histopathology		dermoscopic	IL_2266721	IP_0426105		3024	4032	male	I
ISIC_9700037	Hospital Italiano de Buenos Aires	CC-BY	75.0	head/neck	malignant	contact polarized	basal cell carcinoma	histopathology		dermoscopic	IL_8660999	IP_2899400		3024	4032	male	II
ISIC_0211882	Hospital Italiano de Buenos Aires	CC-BY	35.0	head/neck	malignant	contact polarized	basal cell carcinoma	histopathology	True	dermoscopic	IL_2104021	IP_9515056	False	3024	4032	female
ISIC_5827804	Hospital Italiano de Buenos Aires	CC-BY	60.0	head/neck	benign	contact polarized	seborrheic keratosis		False	dermoscopic	IL_3713441	IP_7605373	True	640	480	male	II
ISIC_5669463	Hospital Italiano de Buenos Aires	CC-BY	85.0	anterior torso	malignant	contact polarized	melanoma	histopathology		dermoscopic	IL_5888696	IP_3285261		1600	1200	male	II
ISIC_7224952	Hospital Italiano de Buenos Aires	CC-BY	55.0	lower extremity	benign	contact polarized	nevus	histopathology		dermoscopic	IL_6861626	IP_4643758		1280	960	female	IV
ISIC_6529148	Hospital Italiano de Buenos Aires	CC-BY	80.0	head/neck	benign	contact polarized	actinic keratosis	histopathology		dermoscopic	IL_2629933	IP_7285817		960	1280	male
ISIC_2871326	Hospital Italiano de Buenos Aires	CC-BY	70.0	posterior torso	benign	contact polarized	nevus	histopathology	False	dermoscopic	IL_4546629	IP_3567526	False	3024	4032	female	I
ISIC_8917750	Hospital Italiano de Buenos Aires	CC-BY	75.0	lower extremity	malignant	contact polarized	squamous cell carcinoma	histopathology		dermoscopic	IL_4939505	IP_9710310		4032	3024	male	II
ISIC_3983413	Hospital Italiano de Buenos Aires	CC-BY	65.0	anterior torso	malignant	contact polarized	basal cell carcinoma	histopathology	False	dermoscopic	IL_2764872	IP_4349934	True	3024	4032	female	II
ISIC_0718694	Hospital Italiano de Buenos Aires	CC-BY	45.0	head/neck	malignant	contact polarized	basal cell carcinoma	histopathology		dermoscopic	IL_4205718	IP_5958526		4032	3024	female	II
ISIC_9389788	Hospital Italiano de Buenos Aires	CC-BY	75.0	posterior torso	benign		actinic keratosis	histopathology		clinical	IL_1806732	IP_5349935		1056	1682	female	II
ISIC_1065512	Hospital Italiano de Buenos Aires	CC-BY	75.0	anterior torso	malignant		basal cell carcinoma	histopathology		clinical	IL_9806320	IP_5349935		1041	733	female	II
ISIC_6707573	Hospital Italiano de Buenos Aires	CC-BY	75.0	head/neck	malignant	contact polarized	melanoma	histopathology	False	dermoscopic	IL_0524150	IP_4419089	True	4032	3024	female
ISIC_5535303	Hospital Italiano de Buenos Aires	CC-BY	80.0	anterior torso	benign	contact polarized	vascular lesion	histopathology		dermoscopic	IL_5405021	IP_2436647		3024	4032	female	II
ISIC_2339761	Hospital Italiano de Buenos Aires	CC-BY	75.0	upper extremity	malignant	contact polarized	melanoma	histopathology	False	dermoscopic	IL_8997419	IP_4419089	True	4032	3024	female
ISIC_9605390	Hospital Italiano de Buenos Aires	CC-BY	75.0	upper extremity	malignant	contact polarized	squamous cell carcinoma	histopathology	False	dermoscopic	IL_7690459	IP_4419089	True	3024	4032	female
ISIC_6135076	Hospital Italiano de Buenos Aires	CC-BY	75.0	head/neck	malignant	contact polarized	basal cell carcinoma	histopathology	False	dermoscopic	IL_1849090	IP_4419089	True	3024	4032	female
ISIC_1255828	Hospital Italiano de Buenos Aires	CC-BY	70.0	upper extremity	malignant	contact polarized	basal cell carcinoma	histopathology		dermoscopic	IL_5693734	IP_5685461		3024	4032	male	II
ISIC_6861284	Hospital Italiano de Buenos Aires	CC-BY	70.0	lower extremity	malignant	contact polarized	basal cell carcinoma	histopathology		dermoscopic	IL_0455150	IP_5685461		3024	4032	male	II
ISIC_9777827	Hospital Italiano de Buenos Aires	CC-BY	70.0	lower extremity	malignant	contact polarized	basal cell carcinoma	histopathology		dermoscopic	IL_3171739	IP_5685461		4032	3024	male	II
ISIC_5487025	Hospital Italiano de Buenos Aires	CC-BY	70.0	lower extremity	malignant	contact polarized	basal cell carcinoma	histopathology		dermoscopic	IL_7455931	IP_5685461		3024	4032	male	II
ISIC_5470538	Hospital Italiano de Buenos Aires	CC-BY	40.0	lower extremity	benign	contact polarized	nevus	histopathology	False	dermoscopic	IL_3159581	IP_0197196	True	4032	3024	female	II
ISIC_1635231	Hospital Italiano de Buenos Aires	CC-BY	40.0	lower extremity	malignant	contact polarized	melanoma	histopathology	False	dermoscopic	IL_9564184	IP_0197196	True	3024	4032	female	II
ISIC_6471282	Hospital Italiano de Buenos Aires	CC-BY	40.0	lower extremity	malignant	contact polarized	melanoma	histopathology	False	dermoscopic	IL_7215851	IP_0197196	True	1469	826	female	II
ISIC_4589863	Hospital Italiano de Buenos Aires	CC-BY	50.0	posterior torso	benign	contact polarized	nevus	histopathology		dermoscopic	IL_0028991	IP_9380899		3024	4032	male	II
ISIC_9003833	Hospital Italiano de Buenos Aires	CC-BY	70.0	head/neck	malignant	contact polarized	basal cell carcinoma	histopathology	False	dermoscopic	IL_5868402	IP_1684513	False	3024	4032	male	II
ISIC_5135425	Hospital Italiano de Buenos Aires	CC-BY	70.0	upper extremity	malignant	contact polarized	squamous cell carcinoma	histopathology	False	dermoscopic	IL_0149051	IP_1684513	False	3024	4032	male	II
ISIC_7078727	Hospital Italiano de Buenos Aires	CC-BY	70.0	posterior torso	benign	contact polarized	nevus	histopathology	False	dermoscopic	IL_5977140	IP_1684513	False	4032	3024	male	II
ISIC_4856639	Hospital Italiano de Buenos Aires	CC-BY	70.0	upper extremity	benign	contact polarized	seborrheic keratosis		False	dermoscopic	IL_0026279	IP_1684513	False	3024	4032	male	II
ISIC_4038015	Hospital Italiano de Buenos Aires	CC-BY	85.0	head/neck	benign	contact polarized	actinic keratosis	histopathology		dermoscopic	IL_6055479	IP_7772101		320	240	female
ISIC_4292551	Hospital Italiano de Buenos Aires	CC-BY		head/neck	benign	contact polarized	actinic keratosis	histopathology		dermoscopic	IL_4204665	IP_1801534		1920	1080	female
ISIC_1610047	Hospital Italiano de Buenos Aires	CC-BY	75.0		malignant	contact polarized	basal cell carcinoma	histopathology		dermoscopic	IL_1204728	IP_1566683		320	240	male
ISIC_6026692	Hospital Italiano de Buenos Aires	CC-BY	70.0	lower extremity	malignant	contact polarized	squamous cell carcinoma	histopathology		dermoscopic	IL_1701779	IP_5508520		240	320	female
ISIC_7421277	Hospital Italiano de Buenos Aires	CC-BY	70.0	head/neck	malignant	contact polarized	basal cell carcinoma	histopathology		dermoscopic	IL_5933160	IP_7046757		320	240	female
ISIC_1559934	Hospital Italiano de Buenos Aires	CC-BY	85.0	head/neck	malignant		squamous cell carcinoma	histopathology		clinical	IL_5475527	IP_5251892		501	436	female	II
ISIC_9698115	Hospital Italiano de Buenos Aires	CC-BY	40.0	posterior torso	malignant	contact polarized	melanoma	histopathology	False	dermoscopic	IL_3584418	IP_6720662	True	640	480	male	II
ISIC_7656000	Hospital Italiano de Buenos Aires	CC-BY	85.0	head/neck	malignant	contact polarized	squamous cell carcinoma	histopathology		dermoscopic	IL_5475527	IP_5251892		3024	4032	female	II
ISIC_6892280	Hospital Italiano de Buenos Aires	CC-BY	80.0	palms/soles	malignant	contact polarized	melanoma	histopathology		dermoscopic	IL_3459478	IP_1619354		4032	3024	female	II
ISIC_9495622	Hospital Italiano de Buenos Aires	CC-BY	80.0	palms/soles	malignant	contact polarized	melanoma	histopathology		dermoscopic	IL_3459478	IP_1619354		4032	3024	female	II
ISIC_2233551	Hospital Italiano de Buenos Aires	CC-BY	70.0	head/neck	malignant	contact polarized	basal cell carcinoma	histopathology		dermoscopic	IL_2339753	IP_0150225		3024	4032	female	II
ISIC_1858813	Hospital Italiano de Buenos Aires	CC-BY	65.0	anterior torso	malignant	contact polarized	squamous cell carcinoma	histopathology	False	dermoscopic	IL_8994652	IP_7381561	False	3024	4032	female	II
ISIC_6886000	Hospital Italiano de Buenos Aires	CC-BY	50.0	upper extremity	malignant	contact polarized	basal cell carcinoma	histopathology	False	dermoscopic	IL_7871663	IP_0180297	False	3024	4032	female	II
ISIC_3124231	Hospital Italiano de Buenos Aires	CC-BY	65.0	upper extremity	malignant	contact polarized	squamous cell carcinoma	histopathology	False	dermoscopic	IL_7391525	IP_0076707	True	3024	4032	male	II
ISIC_9021203	Hospital Italiano de Buenos Aires	CC-BY	65.0	upper extremity	malignant	contact polarized	squamous cell carcinoma	histopathology	False	dermoscopic	IL_7391525	IP_0076707	True	3024	4032	male	II
ISIC_8172964	Hospital Italiano de Buenos Aires	CC-BY	65.0	lower extremity	malignant	contact polarized	melanoma	histopathology	False	dermoscopic	IL_3938806	IP_0076707	True	3024	4032	male	II
ISIC_9908866	Hospital Italiano de Buenos Aires	CC-BY	45.0	upper extremity	malignant	contact polarized	melanoma	histopathology	False	dermoscopic	IL_5889946	IP_3759020	True	3024	4032	female
ISIC_5582062	Hospital Italiano de Buenos Aires	CC-BY	40.0	posterior torso	benign	contact polarized	nevus	histopathology	False	dermoscopic	IL_4069279	IP_6720662	True	640	480	male	II
ISIC_2594715	Hospital Italiano de Buenos Aires	CC-BY	45.0	upper extremity	malignant	contact polarized	melanoma	histopathology	False	dermoscopic	IL_5889946	IP_3759020	True	3024	4032	female
ISIC_3433035	Hospital Italiano de Buenos Aires	CC-BY	45.0	head/neck	malignant	contact polarized	basal cell carcinoma	histopathology	False	dermoscopic	IL_8810391	IP_3759020	True	4032	3024	female
ISIC_5307259	Hospital Italiano de Buenos Aires	CC-BY	85.0	head/neck	malignant	contact polarized	squamous cell carcinoma	histopathology		dermoscopic	IL_5777895	IP_9656549		3024	4032	female	II
ISIC_5232077	Hospital Italiano de Buenos Aires	CC-BY	85.0	head/neck	malignant	contact polarized	squamous cell carcinoma	histopathology		dermoscopic	IL_5777895	IP_9656549		3024	4032	female	II
ISIC_3002927	Hospital Italiano de Buenos Aires	CC-BY	85.0	lower extremity	malignant	contact polarized	squamous cell carcinoma	histopathology		dermoscopic	IL_1321704	IP_9656549		3024	4032	female	II
ISIC_5172790	Hospital Italiano de Buenos Aires	CC-BY	85.0	lower extremity	malignant	contact polarized	squamous cell carcinoma	histopathology		dermoscopic	IL_1321704	IP_9656549		4032	3024	female	II
ISIC_6248396	Hospital Italiano de Buenos Aires	CC-BY	85.0	lower extremity	malignant	contact polarized	squamous cell carcinoma	histopathology		dermoscopic	IL_1321704	IP_9656549		4032	3024	female	II
ISIC_1479187	Hospital Italiano de Buenos Aires	CC-BY	35.0		benign	contact polarized	nevus	histopathology	False	dermoscopic	IL_5143908	IP_0031038	False	960	1280	male
ISIC_9276265	Hospital Italiano de Buenos Aires	CC-BY	35.0		benign	contact polarized	nevus	histopathology	False	dermoscopic	IL_0421499	IP_0031038	False	960	1280	male
ISIC_8160405	Hospital Italiano de Buenos Aires	CC-BY	50.0	anterior torso	benign	contact polarized	nevus	histopathology	False	dermoscopic	IL_0835543	IP_5756413	False	768	1024	female	II
ISIC_9071060	Hospital Italiano de Buenos Aires	CC-BY	40.0	lower extremity	benign	contact polarized	nevus	histopathology	True	dermoscopic	IL_7750730	IP_6483049		640	480	female	II
ISIC_0278351	Hospital Italiano de Buenos Aires	CC-BY	50.0	anterior torso	malignant	contact polarized	basal cell carcinoma	histopathology	False	dermoscopic	IL_3766031	IP_1557078	True	768	1024	female	II
ISIC_7586374	Hospital Italiano de Buenos Aires	CC-BY	55.0		malignant	contact polarized	basal cell carcinoma	histopathology	False	dermoscopic	IL_3648459	IP_6783950	False	768	1024	female	II
ISIC_3719985	Hospital Italiano de Buenos Aires	CC-BY	80.0	head/neck	malignant	contact polarized	melanoma	histopathology		dermoscopic	IL_7385265	IP_5418505		3024	4032	female	II
ISIC_3743174	Hospital Italiano de Buenos Aires	CC-BY	70.0	head/neck	malignant	contact polarized	squamous cell carcinoma	histopathology		dermoscopic	IL_0352449	IP_9565045		3024	4032	male	II
ISIC_7444626	Hospital Italiano de Buenos Aires	CC-BY	70.0	head/neck	malignant	contact polarized	squamous cell carcinoma	histopathology		dermoscopic	IL_0352449	IP_9565045		3024	4032	male	II
ISIC_7903404	Hospital Italiano de Buenos Aires	CC-BY	70.0	head/neck	malignant	contact polarized	basal cell carcinoma	histopathology		dermoscopic	IL_9133248	IP_9565045		3024	4032	male	II
ISIC_3125036	Hospital Italiano de Buenos Aires	CC-BY	70.0	upper extremity	malignant	contact polarized	basal cell carcinoma	histopathology		dermoscopic	IL_9353341	IP_2279844		3024	4032	male	I
ISIC_5733031	Hospital Italiano de Buenos Aires	CC-BY	70.0	anterior torso	malignant	contact polarized	basal cell carcinoma	histopathology		dermoscopic	IL_0889434	IP_2279844		4032	3024	male	I
ISIC_0514929	Hospital Italiano de Buenos Aires	CC-BY	65.0	posterior torso	malignant		melanoma	histopathology		clinical	IL_5856523	IP_3279811		512	384	male	I
ISIC_7382954	Hospital Italiano de Buenos Aires	CC-BY	65.0	posterior torso	malignant	contact polarized	melanoma	histopathology		dermoscopic	IL_5856523	IP_3279811		384	512	male	I
ISIC_3468294	Hospital Italiano de Buenos Aires	CC-BY	75.0	posterior torso	benign	contact polarized	nevus	histopathology	False	dermoscopic	IL_8591642	IP_9238891	True	640	480	male	I
ISIC_9311797	Hospital Italiano de Buenos Aires	CC-BY	65.0	upper extremity	malignant		squamous cell carcinoma	histopathology	False	clinical	IL_6036150	IP_5430722	True	170	170	male	II
ISIC_3535471	Hospital Italiano de Buenos Aires	CC-BY	65.0	upper extremity	malignant	contact polarized	squamous cell carcinoma	histopathology	False	dermoscopic	IL_6036150	IP_5430722	True	576	682	male	II
ISIC_6215457	Hospital Italiano de Buenos Aires	CC-BY	65.0	lower extremity	malignant		melanoma	histopathology	False	clinical	IL_0400264	IP_5430722	True	187	214	male	II
ISIC_1143976	Hospital Italiano de Buenos Aires	CC-BY	65.0	lower extremity	malignant	contact polarized	melanoma	histopathology	False	dermoscopic	IL_0400264	IP_5430722	True	383	512	male	II
ISIC_0388469	Hospital Italiano de Buenos Aires	CC-BY	65.0	upper extremity	malignant	contact polarized	basal cell carcinoma	histopathology		dermoscopic	IL_9181352	IP_6360818		3024	4032	female	I
ISIC_7378130	Hospital Italiano de Buenos Aires	CC-BY	85.0	lower extremity	malignant	contact polarized	squamous cell carcinoma	histopathology		dermoscopic	IL_3895273	IP_5805678	True	3024	4032	male	II
ISIC_3275416	Hospital Italiano de Buenos Aires	CC-BY	85.0	lower extremity	malignant	contact polarized	squamous cell carcinoma	histopathology		dermoscopic	IL_3895273	IP_5805678	True	4032	3024	male	II
ISIC_5189439	Hospital Italiano de Buenos Aires	CC-BY	85.0	head/neck	malignant	contact polarized	basal cell carcinoma	histopathology		dermoscopic	IL_3567561	IP_5805678	True	3024	4032	male	II
ISIC_4886694	Hospital Italiano de Buenos Aires	CC-BY	70.0	head/neck	malignant	contact polarized	basal cell carcinoma	histopathology		dermoscopic	IL_6953663	IP_2159758		3024	4032	male	II
ISIC_3271069	Hospital Italiano de Buenos Aires	CC-BY	75.0	head/neck	malignant	contact polarized	basal cell carcinoma	histopathology		dermoscopic	IL_6844243	IP_9691655		3024	4032	male	II
ISIC_3569199	Hospital Italiano de Buenos Aires	CC-BY	65.0	anterior torso	benign	contact polarized	vascular lesion			dermoscopic	IL_4640314	IP_9326183	True	2448	2448	female	I
ISIC_6364866	Hospital Italiano de Buenos Aires	CC-BY	60.0	posterior torso	benign	contact polarized	nevus	histopathology	True	dermoscopic	IL_4621761	IP_1780999	True	640	480	female	II
ISIC_5677432	Hospital Italiano de Buenos Aires	CC-BY	60.0	lower extremity	benign	contact polarized	nevus	histopathology	False	dermoscopic	IL_4538888	IP_3923816	False	3024	4032	male	II
ISIC_2060578	Hospital Italiano de Buenos Aires	CC-BY	75.0	head/neck	benign	contact polarized	actinic keratosis	histopathology		dermoscopic	IL_4555670	IP_3753936		3024	4032	female
ISIC_3102961	Hospital Italiano de Buenos Aires	CC-BY	80.0	lower extremity	malignant	contact polarized	squamous cell carcinoma	histopathology		dermoscopic	IL_2951362	IP_9652021		4032	3024	female
ISIC_3760884	Hospital Italiano de Buenos Aires	CC-BY	75.0	head/neck	malignant	contact polarized	squamous cell carcinoma	histopathology	False	dermoscopic	IL_8621943	IP_6449966	False	3024	4032	male	II
ISIC_1267080	Hospital Italiano de Buenos Aires	CC-BY	85.0	head/neck	malignant	contact polarized	squamous cell carcinoma	histopathology		dermoscopic	IL_5872418	IP_4675400		4032	3024	female
ISIC_2072583	Hospital Italiano de Buenos Aires	CC-BY	75.0	head/neck	benign		nevus	histopathology		clinical	IL_4358060	IP_7248754		1061	850	male	II
ISIC_5843101	Hospital Italiano de Buenos Aires	CC-BY	75.0	head/neck	benign	contact polarized	nevus	histopathology		dermoscopic	IL_4358060	IP_7248754		4032	3024	male	II
ISIC_3247622	Hospital Italiano de Buenos Aires	CC-BY	85.0	head/neck	malignant		squamous cell carcinoma	histopathology		clinical	IL_2686098	IP_8867554		1243	913	female	II
ISIC_7221222	Hospital Italiano de Buenos Aires	CC-BY	85.0	head/neck	malignant	contact polarized	squamous cell carcinoma	histopathology		dermoscopic	IL_2686098	IP_8867554		4032	3024	female	II
ISIC_3585954	Hospital Italiano de Buenos Aires	CC-BY	85.0	head/neck	malignant		basal cell carcinoma	histopathology		clinical	IL_5507125	IP_2427319		529	519	female	II
ISIC_5771780	Hospital Italiano de Buenos Aires	CC-BY	80.0	anterior torso	malignant	contact polarized	melanoma	histopathology	False	dermoscopic	IL_5821829	IP_0632920	True	640	480	male
ISIC_2463938	Hospital Italiano de Buenos Aires	CC-BY	85.0	head/neck	malignant	contact polarized	basal cell carcinoma	histopathology		dermoscopic	IL_5507125	IP_2427319		3024	4032	female	II
ISIC_0973304	Hospital Italiano de Buenos Aires	CC-BY	55.0	head/neck	benign		actinic keratosis	histopathology		clinical	IL_0909134	IP_5625034		986	1109	female	II
ISIC_9323828	Hospital Italiano de Buenos Aires	CC-BY	55.0	head/neck	benign	contact polarized	actinic keratosis	histopathology		dermoscopic	IL_0909134	IP_5625034		3125	2343	female	II
ISIC_0853333	Hospital Italiano de Buenos Aires	CC-BY	80.0	anterior torso	malignant	contact polarized	basal cell carcinoma	histopathology		dermoscopic	IL_3969994	IP_8165031		3024	4032	male	II
ISIC_4788959	Hospital Italiano de Buenos Aires	CC-BY	80.0	posterior torso	benign		lichenoid keratosis			clinical	IL_7404456	IP_8165031		1670	1421	male	II
ISIC_3323494	Hospital Italiano de Buenos Aires	CC-BY	80.0	posterior torso	benign	contact polarized	lichenoid keratosis			dermoscopic	IL_7404456	IP_8165031		3024	4032	male	II
ISIC_9561124	Hospital Italiano de Buenos Aires	CC-BY	80.0	head/neck	malignant		basal cell carcinoma	histopathology		clinical	IL_3372341	IP_8165031		444	592	male	II
ISIC_9660302	Hospital Italiano de Buenos Aires	CC-BY	85.0	head/neck	malignant		basal cell carcinoma	histopathology		clinical	IL_6022331	IP_1319015		646	862	male	III
ISIC_8986575	Hospital Italiano de Buenos Aires	CC-BY	85.0	head/neck	malignant	contact polarized	basal cell carcinoma	histopathology		dermoscopic	IL_6022331	IP_1319015		4032	3024	male	III
ISIC_2286569	Hospital Italiano de Buenos Aires	CC-BY	85.0	head/neck	malignant		basal cell carcinoma	histopathology		clinical	IL_8628562	IP_1319015		1019	908	male	III
ISIC_9870670	Hospital Italiano de Buenos Aires	CC-BY	75.0	lower extremity	malignant	contact polarized	basal cell carcinoma	histopathology	False	dermoscopic	IL_4437816	IP_5213199	False	640	480	female	I
ISIC_8097683	Hospital Italiano de Buenos Aires	CC-BY	85.0	head/neck	malignant	contact polarized	basal cell carcinoma	histopathology		dermoscopic	IL_8628562	IP_1319015		4032	3024	male	III
ISIC_3228579	Hospital Italiano de Buenos Aires	CC-BY	85.0	head/neck	malignant		basal cell carcinoma	histopathology		clinical	IL_6844641	IP_1319015		776	1035	male	III
ISIC_0483611	Hospital Italiano de Buenos Aires	CC-BY	85.0	head/neck	malignant	contact polarized	basal cell carcinoma	histopathology		dermoscopic	IL_6844641	IP_1319015		3598	2697	male	III
ISIC_6178183	Hospital Italiano de Buenos Aires	CC-BY	85.0	head/neck	malignant		basal cell carcinoma	histopathology		clinical	IL_7229255	IP_1319015		663	884	male	III
ISIC_3541262	Hospital Italiano de Buenos Aires	CC-BY	85.0	head/neck	malignant	contact polarized	basal cell carcinoma	histopathology		dermoscopic	IL_7229255	IP_1319015		3024	4032	male	III
ISIC_3968056	Hospital Italiano de Buenos Aires	CC-BY	85.0	head/neck	malignant		basal cell carcinoma	histopathology		clinical	IL_1778616	IP_1319015		619	605	male	III
ISIC_9841598	Hospital Italiano de Buenos Aires	CC-BY	85.0	head/neck	malignant	contact polarized	basal cell carcinoma	histopathology		dermoscopic	IL_1778616	IP_1319015		3024	4032	male	III
ISIC_5475971	Hospital Italiano de Buenos Aires	CC-BY	85.0	head/neck	malignant		basal cell carcinoma	histopathology		clinical	IL_2452828	IP_1319015		540	539	male	III
ISIC_3333078	Hospital Italiano de Buenos Aires	CC-BY	85.0	head/neck	malignant	contact polarized	basal cell carcinoma	histopathology		dermoscopic	IL_2452828	IP_1319015		3024	4032	male	III
ISIC_9446067	Hospital Italiano de Buenos Aires	CC-BY	80.0	head/neck	malignant		basal cell carcinoma	histopathology		clinical	IL_4995475	IP_5549808		467	623	female	II
ISIC_9663992	Hospital Italiano de Buenos Aires	CC-BY	75.0	lower extremity	benign	contact polarized	nevus	histopathology	False	dermoscopic	IL_2266035	IP_5213199	False	640	480	female	I
ISIC_1985159	Hospital Italiano de Buenos Aires	CC-BY	80.0	head/neck	malignant	contact polarized	basal cell carcinoma	histopathology		dermoscopic	IL_4995475	IP_5549808		3024	4032	female	II
ISIC_1990662	Hospital Italiano de Buenos Aires	CC-BY	85.0	head/neck	malignant		squamous cell carcinoma	histopathology		clinical	IL_2257174	IP_1780405		2300	1789	male	II
ISIC_6604083	Hospital Italiano de Buenos Aires	CC-BY	85.0	head/neck	malignant	contact polarized	squamous cell carcinoma	histopathology		dermoscopic	IL_2257174	IP_1780405		3024	4032	male	II
ISIC_3240114	Hospital Italiano de Buenos Aires	CC-BY	65.0	head/neck	malignant		squamous cell carcinoma	histopathology		clinical	IL_5384200	IP_2681150		992	910	female	II
ISIC_3553101	Hospital Italiano de Buenos Aires	CC-BY	65.0	head/neck	malignant	contact polarized	squamous cell carcinoma	histopathology		dermoscopic	IL_5384200	IP_2681150		3024	4032	female	II
ISIC_9229628	Hospital Italiano de Buenos Aires	CC-BY	65.0	head/neck	malignant	contact polarized	squamous cell carcinoma	histopathology		dermoscopic	IL_5384200	IP_2681150		3024	4032	female	II
ISIC_9257589	Hospital Italiano de Buenos Aires	CC-BY	65.0	head/neck	malignant		squamous cell carcinoma	histopathology		clinical	IL_9195889	IP_2681150		1341	1094	female	II
ISIC_5516918	Hospital Italiano de Buenos Aires	CC-BY	65.0	head/neck	malignant	contact polarized	squamous cell carcinoma	histopathology		dermoscopic	IL_9195889	IP_2681150		4032	3024	female	II
ISIC_5361878	Hospital Italiano de Buenos Aires	CC-BY	85.0	head/neck	malignant		squamous cell carcinoma	histopathology		clinical	IL_5404208	IP_2434850		1260	1681	male	II
ISIC_0889265	Hospital Italiano de Buenos Aires	CC-BY	85.0	head/neck	malignant	contact polarized	squamous cell carcinoma	histopathology		dermoscopic	IL_5404208	IP_2434850		3024	4032	male	II
ISIC_0095134	Hospital Italiano de Buenos Aires	CC-BY	70.0	anterior torso	malignant	contact polarized	melanoma	histopathology	False	dermoscopic	IL_4530268	IP_8235588	True	640	480	female	I
ISIC_2536109	Hospital Italiano de Buenos Aires	CC-BY	75.0	head/neck	malignant		basal cell carcinoma	histopathology		clinical	IL_0652737	IP_6093731		1627	1220	male	II
ISIC_8224838	Hospital Italiano de Buenos Aires	CC-BY	75.0	head/neck	malignant	contact polarized	basal cell carcinoma	histopathology		dermoscopic	IL_0652737	IP_6093731		1825	2433	male	II
ISIC_4732712	Hospital Italiano de Buenos Aires	CC-BY	70.0	head/neck	malignant		squamous cell carcinoma	histopathology		clinical	IL_5443888	IP_4336233		1624	2166	male	II
ISIC_1609875	Hospital Italiano de Buenos Aires	CC-BY	70.0	head/neck	malignant	contact polarized	squamous cell carcinoma	histopathology		dermoscopic	IL_5443888	IP_4336233		3024	4032	male	II
ISIC_7796132	Hospital Italiano de Buenos Aires	CC-BY	45.0	head/neck	malignant		basal cell carcinoma	histopathology	False	clinical	IL_8672238	IP_8945353	False	559	573	female	II
ISIC_6240035	Hospital Italiano de Buenos Aires	CC-BY	45.0	head/neck	malignant	contact polarized	basal cell carcinoma	histopathology	False	dermoscopic	IL_8672238	IP_8945353	False	3024	4032	female	II
ISIC_3610996	Hospital Italiano de Buenos Aires	CC-BY	55.0	palms/soles	malignant		basal cell carcinoma	histopathology		clinical	IL_9726141	IP_1914877		846	678		II
ISIC_5718895	Hospital Italiano de Buenos Aires	CC-BY	55.0	palms/soles	malignant	contact polarized	basal cell carcinoma	histopathology		dermoscopic	IL_9726141	IP_1914877		2252	3003		II
ISIC_3804099	Hospital Italiano de Buenos Aires	CC-BY	55.0	lower extremity	malignant		squamous cell carcinoma	histopathology		clinical	IL_0235947	IP_1914877		1194	1004		II
ISIC_2134696	Hospital Italiano de Buenos Aires	CC-BY	55.0	lower extremity	malignant	contact polarized	squamous cell carcinoma	histopathology		dermoscopic	IL_0235947	IP_1914877		2033	2709		II
ISIC_1542632	Hospital Italiano de Buenos Aires	CC-BY	70.0	lower extremity	malignant	contact polarized	basal cell carcinoma	histopathology	False	dermoscopic	IL_0665186	IP_8235588	True	640	480	female	I
ISIC_7587257	Hospital Italiano de Buenos Aires	CC-BY	80.0	head/neck	malignant		basal cell carcinoma	histopathology		clinical	IL_0452159	IP_1773608	True	615	585	female	II
ISIC_7346994	Hospital Italiano de Buenos Aires	CC-BY	80.0	head/neck	malignant	contact polarized	basal cell carcinoma	histopathology		dermoscopic	IL_0452159	IP_1773608	True	3024	4032	female	II
ISIC_7016647	Hospital Italiano de Buenos Aires	CC-BY	50.0	posterior torso	benign	contact polarized	seborrheic keratosis			dermoscopic	IL_3365653	IP_9332216		2920	2190	male	II
ISIC_4563689	Hospital Italiano de Buenos Aires	CC-BY	85.0	head/neck	malignant		squamous cell carcinoma	histopathology		clinical	IL_7758603	IP_4270560		912	636	female	II
ISIC_6085014	Hospital Italiano de Buenos Aires	CC-BY	85.0	head/neck	malignant	contact polarized	squamous cell carcinoma	histopathology		dermoscopic	IL_7758603	IP_4270560		2448	3264	female	II
ISIC_0656566	Hospital Italiano de Buenos Aires	CC-BY	85.0	head/neck	malignant	contact polarized	squamous cell carcinoma	histopathology		dermoscopic	IL_7758603	IP_4270560		1344	1792	female	II
ISIC_0562305	Hospital Italiano de Buenos Aires	CC-BY	85.0	head/neck	malignant		basal cell carcinoma	histopathology		clinical	IL_5370176	IP_3371330		831	591	female	II
ISIC_2535067	Hospital Italiano de Buenos Aires	CC-BY	85.0	head/neck	malignant	contact polarized	basal cell carcinoma	histopathology		dermoscopic	IL_5370176	IP_3371330		2967	2225	female	II
ISIC_1321984	Hospital Italiano de Buenos Aires	CC-BY	60.0	anterior torso	malignant		melanoma	histopathology	False	clinical	IL_5354427	IP_0212365	True	253	228	male	I
ISIC_2657529	Hospital Italiano de Buenos Aires	CC-BY	60.0	anterior torso	malignant	contact polarized	melanoma	histopathology	False	dermoscopic	IL_5354427	IP_0212365	True	768	1024	male	I
ISIC_1415980	Hospital Italiano de Buenos Aires	CC-BY	70.0	lower extremity	malignant	contact polarized	melanoma	histopathology	False	dermoscopic	IL_3644246	IP_8235588	True	640	480	female	I
ISIC_7221652	Hospital Italiano de Buenos Aires	CC-BY	60.0	head/neck	malignant		melanoma	histopathology	False	clinical	IL_6201048	IP_0212365	True	332	327	male	I
ISIC_2797379	Hospital Italiano de Buenos Aires	CC-BY	60.0	head/neck	malignant	contact polarized	melanoma	histopathology	False	dermoscopic	IL_6201048	IP_0212365	True	1024	768	male	I
ISIC_4963877	Hospital Italiano de Buenos Aires	CC-BY	60.0	upper extremity	malignant	contact polarized	melanoma	histopathology	False	dermoscopic	IL_4436851	IP_0212365	True	1024	768	male	I
ISIC_1309231	Hospital Italiano de Buenos Aires	CC-BY	85.0	head/neck	malignant		squamous cell carcinoma	histopathology		clinical	IL_2659423	IP_1414430		1674	1041	female	II
ISIC_0820482	Hospital Italiano de Buenos Aires	CC-BY	85.0	head/neck	malignant	contact polarized	squamous cell carcinoma	histopathology		dermoscopic	IL_2659423	IP_1414430		3024	4032	female	II
ISIC_4515080	Hospital Italiano de Buenos Aires	CC-BY	85.0	head/neck	malignant	contact polarized	squamous cell carcinoma	histopathology		dermoscopic	IL_2659423	IP_1414430		3024	4032	female	II
ISIC_4926587	Hospital Italiano de Buenos Aires	CC-BY	85.0	head/neck	malignant	contact polarized	squamous cell carcinoma	histopathology		dermoscopic	IL_2659423	IP_1414430		3024	4032	female	II
ISIC_9611196	Hospital Italiano de Buenos Aires	CC-BY	85.0	head/neck	malignant	contact polarized	squamous cell carcinoma	histopathology		dermoscopic	IL_2659423	IP_1414430		3024	4032	female	II
ISIC_2391775	Hospital Italiano de Buenos Aires	CC-BY	45.0	posterior torso	malignant	contact polarized	basal cell carcinoma	histopathology	True	dermoscopic	IL_2552401	IP_3464474	False	3024	4032	female	II
ISIC_2248597	Hospital Italiano de Buenos Aires	CC-BY	30.0	palms/soles	benign	contact polarized	nevus	histopathology	False	dermoscopic	IL_3247383	IP_1609582	False	640	480	male	III
ISIC_9379115	Hospital Italiano de Buenos Aires	CC-BY	85.0	head/neck	malignant		squamous cell carcinoma	histopathology		clinical	IL_4437201	IP_2754431		415	392	female	II
ISIC_7697103	Hospital Italiano de Buenos Aires	CC-BY	85.0	head/neck	malignant	contact polarized	squamous cell carcinoma	histopathology		dermoscopic	IL_4437201	IP_2754431		960	1280	female	II
ISIC_1906502	Hospital Italiano de Buenos Aires	CC-BY	85.0	head/neck	malignant	contact polarized	squamous cell carcinoma	histopathology		dermoscopic	IL_4437201	IP_2754431		960	1280	female	II
ISIC_4864283	Hospital Italiano de Buenos Aires	CC-BY	85.0	head/neck	malignant	contact polarized	squamous cell carcinoma	histopathology		dermoscopic	IL_4437201	IP_2754431		1280	960	female	II
ISIC_2553643	Hospital Italiano de Buenos Aires	CC-BY	70.0	head/neck	malignant	contact polarized	basal cell carcinoma	histopathology		dermoscopic	IL_3662071	IP_3530264		3024	4032	male	II
ISIC_6911134	Hospital Italiano de Buenos Aires	CC-BY	70.0	head/neck	malignant	contact polarized	basal cell carcinoma	histopathology		dermoscopic	IL_9851410	IP_3530264		3024	4032	male	II
ISIC_7035648	Hospital Italiano de Buenos Aires	CC-BY	70.0	head/neck	malignant		basal cell carcinoma	histopathology		clinical	IL_2585638	IP_3530264		996	1864	male	II
ISIC_2892864	Hospital Italiano de Buenos Aires	CC-BY	70.0	head/neck	malignant	contact polarized	basal cell carcinoma	histopathology		dermoscopic	IL_2585638	IP_3530264		4032	3024	male	II
ISIC_6589022	Hospital Italiano de Buenos Aires	CC-BY	70.0	head/neck	malignant		basal cell carcinoma	histopathology		clinical	IL_4800880	IP_3530264		908	1099	male	II
ISIC_9743746	Hospital Italiano de Buenos Aires	CC-BY	70.0	head/neck	malignant	contact polarized	basal cell carcinoma	histopathology		dermoscopic	IL_4800880	IP_3530264		3024	4032	male	II
ISIC_7802948	Hospital Italiano de Buenos Aires	CC-BY	45.0	posterior torso	benign	contact polarized	nevus	histopathology	False	dermoscopic	IL_5757144	IP_4906546	False	640	480	male	II
ISIC_9396732	Hospital Italiano de Buenos Aires	CC-BY	70.0	head/neck	benign		nevus			clinical	IL_6467350	IP_7428337		1115	1448	female	II
ISIC_1483208	Hospital Italiano de Buenos Aires	CC-BY	70.0	head/neck	benign	contact polarized	nevus			dermoscopic	IL_6467350	IP_7428337		4032	3024	female	II
ISIC_6259135	Hospital Italiano de Buenos Aires	CC-BY	70.0	head/neck	benign		solar lentigo			clinical	IL_6588725	IP_7428337		762	670	female	II
ISIC_1733131	Hospital Italiano de Buenos Aires	CC-BY	70.0	head/neck	benign	contact polarized	solar lentigo			dermoscopic	IL_6588725	IP_7428337		4032	3024	female	II
ISIC_1976390	Hospital Italiano de Buenos Aires	CC-BY	70.0	head/neck	malignant		basal cell carcinoma	histopathology		clinical	IL_3417598	IP_7428337		575	963	female	II
ISIC_9907628	Hospital Italiano de Buenos Aires	CC-BY	70.0	head/neck	malignant	contact polarized	basal cell carcinoma	histopathology		dermoscopic	IL_3417598	IP_7428337		3024	4032	female	II
ISIC_1014434	Hospital Italiano de Buenos Aires	CC-BY	75.0	posterior torso	benign		nevus	histopathology	False	clinical	IL_9143711	IP_6251525	True	1292	1038	female	II
ISIC_2314763	Hospital Italiano de Buenos Aires	CC-BY	75.0	posterior torso	benign	contact polarized	nevus	histopathology	False	dermoscopic	IL_9143711	IP_6251525	True	3024	4032	female	II
ISIC_4237289	Hospital Italiano de Buenos Aires	CC-BY	75.0	posterior torso	malignant		melanoma	histopathology	False	clinical	IL_6821221	IP_6251525	True	2065	1656	female	II
ISIC_2345765	Hospital Italiano de Buenos Aires	CC-BY	75.0	posterior torso	malignant	contact polarized	melanoma	histopathology	False	dermoscopic	IL_6821221	IP_6251525	True	2434	2358	female	II
ISIC_4831758	Hospital Italiano de Buenos Aires	CC-BY	45.0	posterior torso	benign	contact polarized	nevus	histopathology	False	dermoscopic	IL_9496373	IP_4906546	False	640	480	male	II
ISIC_1908890	Hospital Italiano de Buenos Aires	CC-BY	75.0	posterior torso	malignant	contact polarized	melanoma	histopathology	False	dermoscopic	IL_6821221	IP_6251525	True	3008	2716	female	II
ISIC_5363974	Hospital Italiano de Buenos Aires	CC-BY	75.0	posterior torso	malignant	contact polarized	melanoma	histopathology	False	dermoscopic	IL_6821221	IP_6251525	True	2992	2721	female	II
ISIC_8021816	Hospital Italiano de Buenos Aires	CC-BY	75.0	posterior torso	malignant	contact polarized	melanoma	histopathology	False	dermoscopic	IL_6821221	IP_6251525	True	3009	2499	female	II
ISIC_5646747	Hospital Italiano de Buenos Aires	CC-BY	75.0	posterior torso	malignant	contact polarized	melanoma	histopathology	False	dermoscopic	IL_6821221	IP_6251525	True	2224	2632	female	II
ISIC_5426538	Hospital Italiano de Buenos Aires	CC-BY	25.0	oral/genital	benign	contact polarized	nevus	histopathology	False	dermoscopic	IL_4221866	IP_4132519	False	328	186	female	II
ISIC_6874409	Hospital Italiano de Buenos Aires	CC-BY	75.0	lower extremity	malignant		basal cell carcinoma	histopathology		clinical	IL_7279125	IP_4513580		1420	1602	female	II
ISIC_4385084	Hospital Italiano de Buenos Aires	CC-BY	75.0	lower extremity	malignant	contact polarized	basal cell carcinoma	histopathology		dermoscopic	IL_7279125	IP_4513580		1738	3574	female	II
ISIC_9314666	Hospital Italiano de Buenos Aires	CC-BY	55.0	head/neck	benign	contact polarized	actinic keratosis	histopathology		dermoscopic	IL_1313631	IP_7048742		1918	933	female	II
ISIC_8229835	Hospital Italiano de Buenos Aires	CC-BY	65.0	posterior torso	malignant		basal cell carcinoma	histopathology		clinical	IL_9261445	IP_4577038		457	304	male	III
ISIC_7874486	Hospital Italiano de Buenos Aires	CC-BY	65.0	posterior torso	malignant	contact polarized	basal cell carcinoma	histopathology		dermoscopic	IL_9261445	IP_4577038		1412	2904	male	III
